# Supplementary material for: Diethyl 2,5-bis­[(E)-2-furylmethyl­ene­amino]thio­phene-3,4-dicarboxyl­ate
Source: Acta Crystallogr Sect E Struct Rep Online. 2008 Mar 14;64(Pt 4):o710. doi: 10.1107/S1600536808006612 (PMC2960980; doi:10.1107/S1600536808006612)
Supplement: Supplementary file 1 [file e-64-0o710-sup1.cif]

##############################################################################
###                                                                        ###
###        Electronic paper (Acta Crystallographica Section E)             ###
###                                                                        ###
##############################################################################
#                                                                            #
# This CIF contains the data in a paper accepted for publication in Acta     #
# Crystallographica Section E. It conforms to the requirements of Notes      #
# for Authors for Section E, and has been peer reviewed under the auspices   #
# of the IUCr Commission on Journals.                                        #
#                                                                            #
# Full details of the Crystallographic Information File format               #
# are given in the paper "The Crystallographic Information File (CIF):       #
# a New Standard Archive File for Crystallography" by S. R. Hall, F. H.      #
# Allen and I. D. Brown [Acta Cryst. (1991), A47, 655-685].                  #
#                                                                            #
# The current version of the core CIF dictionary is obtainable from          #
# ftp://ftp.iucr.org/pub/cif_core.dic. The current version number is 2.4.    #
#                                                                            #
# Software is freely available for graphical display of the structure(s) in  #
# this CIF.  For information consult the CIF home page http://www.iucr.org/  #
# cif/home.html                                                              #
#                                                                            #
# This file may be used for bona fide research purposes within the           #
# scientific community so long as proper attribution is given to the journal # 
# article from which it was obtained.                                        #
#                                                                            #
##############################################################################
                                             
data_I
_audit_creation_method     SHELXL-97
_chemical_name_systematic
;
Diethyl 2,5-bis[(E)-2-furylmethyleneamino]thiophene-3,4-dicarboxylate
;
_chemical_name_common     ?
_chemical_formula_moiety     'C20 H18 N2 O6 S'
_chemical_formula_sum     'C20 H18 N2 O6 S'
_chemical_formula_iupac     'C20 H18 N2 O6 S'
_chemical_formula_weight     414.42
_chemical_melting_point     ?
_symmetry_cell_setting     orthorhombic
_symmetry_space_group_name_H-M     'P c a 21'
_symmetry_space_group_name_hall     'P 2c -2ac'
loop_
    _symmetry_equiv_pos_as_xyz
    'x, y, z'
    '-x, -y, z+1/2'
    'x+1/2, -y, z'
    '-x+1/2, y, z+1/2'
_cell_length_a     8.2540(3)
_cell_length_b     10.1578(3)
_cell_length_c     46.087(2)
_cell_angle_alpha     90.00
_cell_angle_beta     90.00
_cell_angle_gamma     90.00
_cell_volume     3864.0(2)
_cell_formula_units_Z     8
_cell_measurement_reflns_used     26576
_cell_measurement_theta_min     3.84
_cell_measurement_theta_max     71.83
_cell_measurement_temperature     220(2)
_exptl_crystal_description     block
_exptl_crystal_colour     red
_exptl_crystal_size_max     0.28
_exptl_crystal_size_mid     0.23
_exptl_crystal_size_min     0.14
_exptl_crystal_density_diffrn     1.425
_exptl_crystal_density_meas     ?
_exptl_crystal_density_method     'not measured'
_exptl_crystal_F_000     1728
_exptl_absorpt_coefficient_mu     1.853
_exptl_absorpt_correction_Type     multi-scan
_exptl_absorpt_process_details     '(SADABS; Sheldrick, 1996)'
_exptl_absorpt_correction_T_min     0.6400
_exptl_absorpt_correction_T_max     0.7810
_exptl_special_details
;
X-ray crystallographic data for I were collected from a single crystal
sample, which was mounted on a loop fiber. Data were collected using
a Bruker Platform diffractometer, equipped with a Bruker SMART 2K
Charged-Coupled Device (CCD) Area Detector using the program SMART and
normal focus sealed tube source graphite monochromated Cu-K\a radiation.
The crystal-to-detector distance was 4.908 cm, and the data collection
was carried out in 512 x 512 pixel mode, utilizing 4 x 4 pixel binning.
The initial unit cell parameters were determined by a least-squares fit
of the angular setting of strong reflections, collected by a 9.0 degree
scan in 30 frames over four different parts of the reciprocal space
(120 frames total).  One complete sphere of data was collected, to
better than 0.8\%A resolution.  Upon completion of the data collection,
the first 101 frames were recollected in order to improve the decay
correction analysis.
;
_diffrn_ambient_temperature     220(2)
_diffrn_radiation_type     CuK\a
_diffrn_radiation_wavelength     1.54178
_diffrn_radiation_source     'X-ray Sealed Tube'
_diffrn_radiation_monochromator     'graphite'
_diffrn_measurement_device_type     'Bruker SMART 2000'
_diffrn_measurement_method     '\w'
_diffrn_detector_area_resol_mean     5.5
_diffrn_reflns_number     45562
_diffrn_reflns_av_R_equivalents     0.030
_diffrn_reflns_av_sigmaI/netI     0.0171
_diffrn_reflns_theta_min     1.92
_diffrn_reflns_theta_max     71.92
_diffrn_reflns_theta_full     71.92
_diffrn_measured_fraction_theta_max     0.990
_diffrn_measured_fraction_theta_full     0.990
_diffrn_reflns_limit_h_min     -9
_diffrn_reflns_limit_h_max     8
_diffrn_reflns_limit_k_min     -12
_diffrn_reflns_limit_k_max     12
_diffrn_reflns_limit_l_min     -56
_diffrn_reflns_limit_l_max     55
_diffrn_standards_number     271
_diffrn_standards_interval_count     ?
_diffrn_standards_interval_time     1080
_diffrn_standards_decay_%     0.14
_refine_special_details
;
 Refinement of F^2^ against ALL reflections.  The weighted R-factor wR and
 goodness of fit S are based on F^2^, conventional R-factors R are based
 on F, with F set to zero for negative F^2^. The threshold expression of
 F^2^ > 2sigma(F^2^) is used only for calculating R-factors(gt) etc. and is
 not relevant to the choice of reflections for refinement.  R-factors based
 on F^2^ are statistically about twice as large as those based on F, and R-
 factors based on ALL data will be even larger.
;
_reflns_number_total     7392
_reflns_number_gt     7164
_reflns_threshold_expression     I>2\s(I)
_refine_ls_structure_factor_coef     Fsqd
_refine_ls_matrix_type     full
_refine_ls_R_factor_all     0.0324
_refine_ls_R_factor_gt     0.0317
_refine_ls_wR_factor_gt     0.0864
_refine_ls_wR_factor_ref     0.0871
_refine_ls_goodness_of_fit_ref     1.029
_refine_ls_restrained_S_all     1.028
_refine_ls_number_reflns     7392
_refine_ls_number_parameters     527
_refine_ls_number_restraints     1
_refine_ls_hydrogen_treatment     constr
_refine_ls_weighting_scheme     calc
_refine_ls_weighting_details
         'calc w=1/[\s^2^(Fo^2^)+(0.0652P)^2^+0.3926P] where P=(Fo^2^+2Fc^2^)/3'
_atom_sites_solution_hydrogens     geom
_atom_sites_solution_primary     direct
_atom_sites_solution_secondary     difmap
_refine_ls_shift/su_max     0.001
_refine_ls_shift/su_mean     0.000
_refine_diff_density_max     0.246
_refine_diff_density_min     -0.210
_refine_ls_extinction_method     none
_refine_ls_extinction_coef     ?
_refine_ls_abs_structure_details     'Flack (1983), 3551 Friedel pairs'
_refine_ls_abs_structure_Flack     0.021(10)
loop_
    _atom_type_symbol
    _atom_type_description
    _atom_type_scat_dispersion_real
    _atom_type_scat_dispersion_imag
    _atom_type_scat_source
    'C' 'C' 0.0181 0.0091
                         'International Tables Vol C Tables 4.2.6.8 and 6.1.1.4'
    'H' 'H' 0.0000 0.0000
                         'International Tables Vol C Tables 4.2.6.8 and 6.1.1.4'
    'N' 'N' 0.0311 0.0180
                         'International Tables Vol C Tables 4.2.6.8 and 6.1.1.4'
    'O' 'O' 0.0492 0.0322
                         'International Tables Vol C Tables 4.2.6.8 and 6.1.1.4'
    'S' 'S' 0.3331 0.5567
                         'International Tables Vol C Tables 4.2.6.8 and 6.1.1.4'
_computing_data_collection     'SMART (Bruker, 1999)'
_computing_cell_refinement     'SMART (Bruker, 1999)'
_computing_data_reduction     'SAINT (Bruker, 1999)'
_computing_structure_solution     'SHELXS97 (Sheldrick, 2008)'
_computing_structure_refinement     'SHELXL97 (Sheldrick, 2008)'
_computing_molecular_graphics     'ORTEP-3 (Farrugia, 1997)'
_computing_publication_material     'UdMX (Marris, 2004)'
loop_
    _atom_site_type_symbol
    _atom_site_label
    _atom_site_fract_x
    _atom_site_fract_y
    _atom_site_fract_z
    _atom_site_U_iso_or_equiv
    _atom_site_adp_type
    _atom_site_calc_flag
    _atom_site_refinement_flags
    _atom_site_occupancy
    _atom_site_disorder_assembly
    _atom_site_disorder_group
    S S1 0.88387(5) 0.03066(4) 0.280712(9) 0.02929(11) Uani d . 1 . .
    O O11 0.7551(2) 0.00706(16) 0.39480(3) 0.0514(4) Uani d . 1 . .
    O O12 0.62152(17) 0.36759(14) 0.33348(3) 0.0384(3) Uani d . 1 . .
    O O13 0.42379(16) 0.28718(14) 0.30508(3) 0.0378(3) Uani d . 1 . .
    O O14 0.61655(17) 0.44246(12) 0.26116(3) 0.0382(3) Uani d . 1 . .
    O O15 0.5786(2) 0.31388(17) 0.22228(3) 0.0510(4) Uani d . 1 . .
    O O16 0.99383(17) 0.13629(12) 0.16959(3) 0.0347(3) Uani d . 1 . .
    N N11 0.76907(19) 0.08247(14) 0.33642(3) 0.0295(3) Uani d . 1 . .
    N N12 0.86068(18) 0.13026(14) 0.22505(3) 0.0271(3) Uani d . 1 . .
    C C11 0.7720(4) -0.0574(2) 0.42031(5) 0.0579(7) Uani d . 1 . .
    H H11 0.7177 -0.0343 0.4375 0.069 Uiso calc R 1 . .
    C C12 0.8754(3) -0.1583(2) 0.41805(5) 0.0496(6) Uani d . 1 . .
    H H12 0.9055 -0.2177 0.4327 0.060 Uiso calc R 1 . .
    C C13 0.9302(3) -0.1569(2) 0.38902(5) 0.0444(5) Uani d . 1 . .
    H H13 1.0052 -0.2151 0.3806 0.053 Uiso calc R 1 . .
    C C14 0.8537(2) -0.0556(2) 0.37561(4) 0.0330(4) Uani d . 1 . .
    C C15 0.8600(2) -0.01021(18) 0.34629(5) 0.0307(4) Uani d . 1 . .
    H H15 0.9342 -0.0501 0.3336 0.037 Uiso calc R 1 . .
    C C16 0.7747(2) 0.11598(16) 0.30753(4) 0.0255(3) Uani d . 1 . .
    C C17 0.6861(2) 0.21581(15) 0.29546(3) 0.0236(3) Uani d . 1 . .
    C C18 0.7036(2) 0.22618(15) 0.26477(3) 0.0241(3) Uani d . 1 . .
    C C19 0.8078(2) 0.13381(15) 0.25344(3) 0.0252(3) Uani d . 1 . .
    C C110 0.9376(2) 0.02961(17) 0.21527(4) 0.0290(4) Uani d . 1 . .
    H H110 0.9487 -0.0449 0.2272 0.035 Uiso calc R 1 . .
    C C111 1.0068(2) 0.02703(17) 0.18691(4) 0.0280(4) Uani d . 1 . .
    C C112 1.0949(2) -0.06749(19) 0.17307(4) 0.0360(4) Uani d . 1 . .
    H H112 1.1213 -0.1514 0.1803 0.043 Uiso calc R 1 . .
    C C113 1.1388(3) -0.0152(2) 0.14591(5) 0.0391(4) Uani d . 1 . .
    H H113 1.2003 -0.0572 0.1315 0.047 Uiso calc R 1 . .
    C C114 1.0754(3) 0.1067(2) 0.14468(4) 0.0378(4) Uani d . 1 . .
    H H114 1.0859 0.1640 0.1288 0.045 Uiso calc R 1 . .
    C C115 0.5773(2) 0.30049(16) 0.31350(4) 0.0249(3) Uani d . 1 . .
    C C116 0.3026(3) 0.3701(2) 0.31926(6) 0.0494(6) Uani d . 1 . .
    H H11A 0.2905 0.4532 0.3087 0.059 Uiso calc R 1 . .
    H H11B 0.3363 0.3901 0.3392 0.059 Uiso calc R 1 . .
    C C117 0.1467(3) 0.2974(2) 0.31946(6) 0.0492(5) Uani d . 1 . .
    H H11C 0.1238 0.2647 0.3001 0.074 Uiso calc R 1 . .
    H H11D 0.0604 0.3560 0.3256 0.074 Uiso calc R 1 . .
    H H11E 0.1539 0.2239 0.3328 0.074 Uiso calc R 1 . .
    C C118 0.6262(2) 0.32909(17) 0.24645(4) 0.0278(4) Uani d . 1 . .
    C C119 0.5416(3) 0.55525(19) 0.24660(6) 0.0458(5) Uani d . 1 . .
    H H11F 0.4718 0.6025 0.2603 0.055 Uiso calc R 1 . .
    H H11G 0.4742 0.5243 0.2305 0.055 Uiso calc R 1 . .
    C C120 0.6692(3) 0.6460(3) 0.23539(7) 0.0606(7) Uani d . 1 . .
    H H12A 0.7376 0.6745 0.2513 0.091 Uiso calc R 1 . .
    H H12B 0.6184 0.7220 0.2265 0.091 Uiso calc R 1 . .
    H H12C 0.7346 0.6003 0.2211 0.091 Uiso calc R 1 . .
    S S2 1.11876(5) 0.47091(4) 0.029580(9) 0.02897(11) Uani d . 1 . .
    O O21 1.2717(2) 0.38213(14) 0.13750(3) 0.0462(3) Uani d . 1 . .
    O O22 0.8366(2) 0.17631(14) 0.08863(3) 0.0453(4) Uani d . 1 . .
    O O23 0.85661(17) 0.05444(12) 0.04810(3) 0.0319(3) Uani d . 1 . .
    O O24 0.66327(15) 0.21385(13) 0.00495(3) 0.0335(3) Uani d . 1 . .
    O O25 0.86107(17) 0.12997(13) -0.02296(3) 0.0367(3) Uani d . 1 . .
    O O26 0.9906(2) 0.49263(17) -0.08447(3) 0.0505(4) Uani d . 1 . .
    N N21 1.10411(18) 0.37203(15) 0.08486(3) 0.0288(3) Uani d . 1 . .
    N N22 1.00539(18) 0.41810(15) -0.02615(3) 0.0292(3) Uani d . 1 . .
    C C21 1.3475(3) 0.4236(3) 0.16214(5) 0.0555(6) Uani d . 1 . .
    H H21 1.3902 0.3669 0.1763 0.067 Uiso calc R 1 . .
    C C22 1.3536(3) 0.5541(3) 0.16356(5) 0.0564(6) Uani d . 1 . .
    H H22 1.3983 0.6050 0.1786 0.068 Uiso calc R 1 . .
    C C23 1.2795(3) 0.6011(2) 0.13803(5) 0.0498(6) Uani d . 1 . .
    H H23 1.2654 0.6895 0.1325 0.060 Uiso calc R 1 . .
    C C24 1.2323(3) 0.49250(19) 0.12296(4) 0.0343(4) Uani d . 1 . .
    C C25 1.1536(2) 0.48230(18) 0.09525(4) 0.0329(4) Uani d . 1 . .
    H H25 1.1377 0.5593 0.0843 0.039 Uiso calc R 1 . .
    C C26 1.0469(2) 0.36631(16) 0.05677(4) 0.0260(3) Uani d . 1 . .
    C C27 0.9456(2) 0.27116(15) 0.04542(4) 0.0233(3) Uani d . 1 . .
    C C28 0.92640(19) 0.28218(16) 0.01478(3) 0.0236(3) Uani d . 1 . .
    C C29 1.0115(2) 0.38413(16) 0.00280(4) 0.0256(3) Uani d . 1 . .
    C C210 1.0948(2) 0.51116(18) -0.03598(4) 0.0302(4) Uani d . 1 . .
    H H210 1.1678 0.5520 -0.0232 0.036 Uiso calc R 1 . .
    C C211 1.0894(2) 0.55595(19) -0.06526(4) 0.0323(4) Uani d . 1 . .
    C C212 1.1659(3) 0.6574(2) -0.07884(4) 0.0424(5) Uani d . 1 . .
    H H212 1.2407 0.7160 -0.0704 0.051 Uiso calc R 1 . .
    C C213 1.1120(3) 0.6582(2) -0.10780(5) 0.0482(6) Uani d . 1 . .
    H H213 1.1429 0.7172 -0.1225 0.058 Uiso calc R 1 . .
    C C214 1.0072(4) 0.5572(2) -0.11012(5) 0.0576(7) Uani d . 1 . .
    H H214 0.9525 0.5343 -0.1273 0.069 Uiso calc R 1 . .
    C C215 0.8737(2) 0.16534(16) 0.06346(4) 0.0257(3) Uani d . 1 . .
    C C216 0.7854(2) -0.05829(18) 0.06304(5) 0.0363(4) Uani d . 1 . .
    H H21A 0.7214 -0.1101 0.0492 0.044 Uiso calc R 1 . .
    H H21B 0.7124 -0.0270 0.0783 0.044 Uiso calc R 1 . .
    C C217 0.9139(3) -0.1440(2) 0.07620(6) 0.0536(6) Uani d . 1 . .
    H H21C 0.9851 -0.1763 0.0610 0.080 Uiso calc R 1 . .
    H H21D 0.8635 -0.2178 0.0860 0.080 Uiso calc R 1 . .
    H H21E 0.9764 -0.0931 0.0901 0.080 Uiso calc R 1 . .
    C C218 0.8169(2) 0.19833(15) -0.00340(3) 0.0249(3) Uani d . 1 . .
    C C219 0.5416(2) 0.1321(2) -0.00932(5) 0.0455(5) Uani d . 1 . .
    H H21F 0.5309 0.0478 0.0009 0.055 Uiso calc R 1 . .
    H H21G 0.5738 0.1143 -0.0294 0.055 Uiso calc R 1 . .
    C C220 0.3842(2) 0.2042(2) -0.00878(6) 0.0467(6) Uani d . 1 . .
    H H22A 0.3669 0.2411 0.0104 0.070 Uiso calc R 1 . .
    H H22B 0.2968 0.1438 -0.0133 0.070 Uiso calc R 1 . .
    H H22C 0.3865 0.2745 -0.0230 0.070 Uiso calc R 1 . .
loop_
    _atom_site_aniso_label
    _atom_site_aniso_U_11
    _atom_site_aniso_U_22
    _atom_site_aniso_U_33
    _atom_site_aniso_U_12
    _atom_site_aniso_U_13
    _atom_site_aniso_U_23
    S1 0.0359(2) 0.0292(2) 0.0227(2) 0.00906(15) 0.00331(16) 0.00053(17)
    O11 0.0749(11) 0.0499(8) 0.0293(8) 0.0218(8) 0.0123(7) 0.0054(7)
    O12 0.0412(8) 0.0407(7) 0.0332(7) 0.0033(6) -0.0031(5) -0.0142(6)
    O13 0.0291(6) 0.0407(7) 0.0436(7) 0.0044(5) 0.0006(6) -0.0180(6)
    O14 0.0474(8) 0.0238(6) 0.0435(8) 0.0055(5) -0.0125(6) -0.0008(6)
    O15 0.0705(10) 0.0548(9) 0.0277(7) 0.0281(8) -0.0133(7) -0.0079(6)
    O16 0.0452(8) 0.0314(6) 0.0277(7) 0.0046(5) 0.0076(5) 0.0025(5)
    N11 0.0363(8) 0.0294(7) 0.0229(7) 0.0022(6) 0.0018(6) 0.0018(6)
    N12 0.0308(7) 0.0287(7) 0.0218(7) 0.0014(5) 0.0027(5) -0.0020(6)
    C11 0.0882(19) 0.0577(13) 0.0278(11) 0.0163(13) 0.0123(11) 0.0064(10)
    C12 0.0674(16) 0.0512(13) 0.0302(11) 0.0067(10) -0.0023(9) 0.0112(10)
    C13 0.0561(13) 0.0453(11) 0.0317(10) 0.0118(10) -0.0023(9) 0.0055(9)
    C14 0.0394(10) 0.0345(9) 0.0251(9) 0.0046(7) 0.0006(7) -0.0008(8)
    C15 0.0359(10) 0.0308(9) 0.0255(11) 0.0034(7) 0.0014(7) -0.0008(7)
    C16 0.0283(8) 0.0256(7) 0.0228(7) -0.0006(6) 0.0029(6) -0.0028(6)
    C17 0.0267(8) 0.0214(7) 0.0228(7) -0.0031(6) 0.0009(6) -0.0014(6)
    C18 0.0274(8) 0.0228(7) 0.0222(7) -0.0016(6) 0.0013(6) -0.0013(6)
    C19 0.0305(9) 0.0229(7) 0.0222(8) -0.0004(6) 0.0009(6) 0.0010(6)
    C110 0.0358(10) 0.0293(9) 0.0221(8) 0.0045(7) 0.0013(7) 0.0002(6)
    C111 0.0325(9) 0.0284(9) 0.0230(8) 0.0036(7) 0.0001(6) -0.0006(7)
    C112 0.0427(10) 0.0368(9) 0.0285(9) 0.0107(8) 0.0003(7) -0.0026(8)
    C113 0.0453(11) 0.0483(11) 0.0237(10) 0.0086(9) 0.0058(7) -0.0044(8)
    C114 0.0488(11) 0.0420(10) 0.0225(8) 0.0008(9) 0.0058(7) 0.0031(7)
    C115 0.0322(9) 0.0214(7) 0.0212(8) -0.0020(6) 0.0034(7) 0.0004(6)
    C116 0.0347(12) 0.0512(12) 0.0623(14) 0.0084(9) 0.0072(9) -0.0253(11)
    C117 0.0364(11) 0.0559(13) 0.0555(14) 0.0069(9) 0.0085(9) -0.0017(11)
    C118 0.0263(9) 0.0296(8) 0.0275(9) 0.0041(7) 0.0036(6) -0.0011(7)
    C119 0.0457(12) 0.0297(9) 0.0621(14) 0.0098(8) -0.0105(10) 0.0054(9)
    C120 0.0605(15) 0.0490(13) 0.0724(17) 0.0167(11) 0.0151(13) 0.0281(12)
    S2 0.0361(2) 0.0274(2) 0.0234(2) -0.00820(15) -0.00294(16) 0.00184(16)
    O21 0.0663(10) 0.0405(7) 0.0319(7) 0.0001(7) -0.0103(7) -0.0015(6)
    O22 0.0677(10) 0.0425(8) 0.0257(7) -0.0186(7) 0.0124(6) -0.0059(6)
    O23 0.0440(7) 0.0229(5) 0.0289(6) -0.0054(5) 0.0046(5) -0.0007(5)
    O24 0.0275(6) 0.0335(6) 0.0397(7) -0.0028(5) -0.0026(5) -0.0114(5)
    O25 0.0410(8) 0.0378(7) 0.0312(7) -0.0018(6) 0.0029(5) -0.0119(6)
    O26 0.0727(11) 0.0496(8) 0.0292(8) -0.0227(8) -0.0116(7) 0.0065(6)
    N21 0.0352(8) 0.0284(7) 0.0226(7) -0.0022(6) -0.0017(5) -0.0007(6)
    N22 0.0351(8) 0.0300(7) 0.0227(7) -0.0028(6) -0.0010(6) 0.0026(6)
    C21 0.0706(16) 0.0680(15) 0.0279(11) 0.0011(12) -0.0118(9) 0.0040(10)
    C22 0.0795(17) 0.0611(14) 0.0287(11) -0.0281(13) -0.0110(10) -0.0050(10)
    C23 0.0813(17) 0.0374(10) 0.0307(10) -0.0234(11) -0.0055(10) -0.0010(8)
    C24 0.0452(11) 0.0330(9) 0.0246(9) -0.0095(8) 0.0010(7) -0.0002(7)
    C25 0.0433(10) 0.0300(9) 0.0253(9) -0.0031(7) -0.0013(8) -0.0007(7)
    C26 0.0297(9) 0.0240(7) 0.0243(8) 0.0018(6) -0.0007(6) 0.0007(6)
    C27 0.0262(8) 0.0206(7) 0.0230(8) 0.0027(6) -0.0004(6) -0.0013(6)
    C28 0.0256(8) 0.0222(7) 0.0229(8) 0.0028(6) 0.0005(6) -0.0012(6)
    C29 0.0292(8) 0.0241(8) 0.0236(8) 0.0007(6) -0.0017(6) 0.0001(6)
    C210 0.0370(10) 0.0302(8) 0.0233(10) -0.0031(7) -0.0005(8) -0.0008(7)
    C211 0.0396(10) 0.0320(9) 0.0252(9) -0.0047(7) 0.0008(7) -0.0002(8)
    C212 0.0553(12) 0.0416(11) 0.0303(10) -0.0136(9) 0.0025(9) 0.0051(8)
    C213 0.0665(15) 0.0490(13) 0.0292(10) -0.0076(10) 0.0045(9) 0.0123(9)
    C214 0.0891(18) 0.0600(14) 0.0237(10) -0.0137(13) -0.0135(10) 0.0078(10)
    C215 0.0282(9) 0.0270(8) 0.0219(8) -0.0007(6) 0.0000(6) -0.0005(6)
    C216 0.0374(10) 0.0292(9) 0.0423(10) -0.0100(7) 0.0035(8) 0.0040(8)
    C217 0.0505(13) 0.0393(12) 0.0711(17) -0.0130(10) -0.0103(12) 0.0223(11)
    C218 0.0308(9) 0.0211(7) 0.0227(8) 0.0003(6) -0.0029(7) 0.0038(6)
    C219 0.0321(10) 0.0445(11) 0.0597(14) -0.0065(8) -0.0065(9) -0.0176(10)
    C220 0.0333(11) 0.0522(13) 0.0547(14) -0.0043(8) -0.0070(9) 0.0035(11)
_geom_special_details
;
 All esds (except the esd in the dihedral angle between two l.s. planes)
 are estimated using the full covariance matrix.  The cell esds are taken
 into account individually in the estimation of esds in distances, angles
 and torsion angles; correlations between esds in cell parameters are only
 used when they are defined by crystal symmetry.  An approximate (isotropic)
 treatment of cell esds is used for estimating esds involving l.s. planes.
;
loop_
    _geom_bond_atom_site_label_1
    _geom_bond_atom_site_label_2
    _geom_bond_site_symmetry_1
    _geom_bond_site_symmetry_2
    _geom_bond_distance
    _geom_bond_publ_flag
    S1 C19 . . 1.7528(16) n
    S1 C16 . . 1.7579(16) n
    O11 C11 . . 1.353(3) n
    O11 C14 . . 1.360(2) n
    O12 C115 . . 1.202(2) n
    O13 C115 . . 1.332(2) n
    O13 C116 . . 1.462(2) n
    O14 C118 . . 1.339(2) n
    O14 C119 . . 1.465(2) n
    O15 C118 . . 1.191(2) n
    O16 C114 . . 1.364(2) n
    O16 C111 . . 1.371(2) n
    N11 C15 . . 1.287(2) n
    N11 C16 . . 1.375(2) n
    N12 C110 . . 1.285(2) n
    N12 C19 . . 1.380(2) n
    C11 C12 . . 1.338(3) n
    C11 H11 . . 0.94 ?
    C12 C13 . . 1.412(3) n
    C12 H12 . . 0.94 ?
    C13 C14 . . 1.356(3) n
    C13 H13 . . 0.94 ?
    C14 C15 . . 1.429(3) n
    C15 H15 . . 0.94 ?
    C16 C17 . . 1.368(2) n
    C17 C18 . . 1.426(2) n
    C17 C115 . . 1.496(2) n
    C18 C19 . . 1.376(2) n
    C18 C118 . . 1.488(2) n
    C110 C111 . . 1.426(2) n
    C110 H110 . . 0.94 ?
    C111 C112 . . 1.363(2) n
    C112 C113 . . 1.407(3) n
    C112 H112 . . 0.94 ?
    C113 C114 . . 1.346(3) n
    C113 H113 . . 0.94 ?
    C114 H114 . . 0.94 ?
    C116 C117 . . 1.484(3) n
    C116 H11a . . 0.98 ?
    C116 H11b . . 0.98 ?
    C117 H11c . . 0.97 ?
    C117 H11d . . 0.97 ?
    C117 H11e . . 0.97 ?
    C119 C120 . . 1.492(3) n
    C119 H11f . . 0.98 ?
    C119 H11g . . 0.98 ?
    C120 H12a . . 0.97 ?
    C120 H12b . . 0.97 ?
    C120 H12c . . 0.97 ?
    S2 C26 . . 1.7468(17) n
    S2 C29 . . 1.7563(17) n
    O21 C24 . . 1.346(2) n
    O21 C21 . . 1.363(3) n
    O22 C215 . . 1.205(2) n
    O23 C215 . . 1.338(2) n
    O23 C216 . . 1.460(2) n
    O24 C218 . . 1.334(2) n
    O24 C219 . . 1.460(2) n
    O25 C218 . . 1.195(2) n
    O26 C214 . . 1.359(3) n
    O26 C211 . . 1.365(2) n
    N21 C25 . . 1.285(2) n
    N21 C26 . . 1.379(2) n
    N22 C210 . . 1.282(2) n
    N22 C29 . . 1.379(2) n
    C21 C22 . . 1.329(4) n
    C21 H21 . . 0.94 ?
    C22 C23 . . 1.410(3) n
    C22 H22 . . 0.94 ?
    C23 C24 . . 1.361(3) n
    C23 H23 . . 0.94 ?
    C24 C25 . . 1.437(3) n
    C25 H25 . . 0.94 ?
    C26 C27 . . 1.380(2) n
    C27 C28 . . 1.425(2) n
    C27 C215 . . 1.483(2) n
    C28 C29 . . 1.368(2) n
    C28 C218 . . 1.498(2) n
    C210 C211 . . 1.425(3) n
    C210 H210 . . 0.94 ?
    C211 C212 . . 1.361(3) n
    C212 C213 . . 1.407(3) n
    C212 H212 . . 0.94 ?
    C213 C214 . . 1.347(3) n
    C213 H213 . . 0.94 ?
    C214 H214 . . 0.94 ?
    C216 C217 . . 1.500(3) n
    C216 H21a . . 0.98 ?
    C216 H21b . . 0.98 ?
    C217 H21c . . 0.97 ?
    C217 H21d . . 0.97 ?
    C217 H21e . . 0.97 ?
    C219 C220 . . 1.491(3) n
    C219 H21f . . 0.98 ?
    C219 H21g . . 0.98 ?
    C220 H22a . . 0.97 ?
    C220 H22b . . 0.97 ?
    C220 H22c . . 0.97 ?
loop_
    _geom_angle_atom_site_label_1
    _geom_angle_atom_site_label_2
    _geom_angle_atom_site_label_3
    _geom_angle_site_symmetry_1
    _geom_angle_site_symmetry_2
    _geom_angle_site_symmetry_3
    _geom_angle
    _geom_angle_publ_flag
    C19 S1 C16 . . . 91.48(8) n
    C11 O11 C14 . . . 106.08(17) n
    C115 O13 C116 . . . 117.53(15) n
    C118 O14 C119 . . . 117.79(16) n
    C114 O16 C111 . . . 105.86(14) n
    C15 N11 C16 . . . 120.24(16) n
    C110 N12 C19 . . . 120.65(15) n
    C12 C11 O11 . . . 111.6(2) n
    C12 C11 H11 . . . 124.2 ?
    O11 C11 H11 . . . 124.2 ?
    C11 C12 C13 . . . 105.7(2) n
    C11 C12 H12 . . . 127.2 ?
    C13 C12 H12 . . . 127.2 ?
    C14 C13 C12 . . . 106.9(2) n
    C14 C13 H13 . . . 126.6 ?
    C12 C13 H13 . . . 126.6 ?
    C13 C14 O11 . . . 109.71(18) n
    C13 C14 C15 . . . 131.22(19) n
    O11 C14 C15 . . . 119.06(17) n
    N11 C15 C14 . . . 123.32(18) n
    N11 C15 H15 . . . 118.3 ?
    C14 C15 H15 . . . 118.3 ?
    C17 C16 N11 . . . 123.99(15) n
    C17 C16 S1 . . . 110.70(13) n
    N11 C16 S1 . . . 125.17(13) n
    C16 C17 C18 . . . 113.83(15) n
    C16 C17 C115 . . . 121.40(15) n
    C18 C17 C115 . . . 124.73(15) n
    C19 C18 C17 . . . 112.93(15) n
    C19 C18 C118 . . . 122.16(15) n
    C17 C18 C118 . . . 124.84(15) n
    C18 C19 N12 . . . 125.14(15) n
    C18 C19 S1 . . . 111.07(12) n
    N12 C19 S1 . . . 123.44(13) n
    N12 C110 C111 . . . 122.27(16) n
    N12 C110 H110 . . . 118.9 ?
    C111 C110 H110 . . . 118.9 ?
    C112 C111 O16 . . . 109.84(16) n
    C112 C111 C110 . . . 130.94(17) n
    O16 C111 C110 . . . 119.16(15) n
    C111 C112 C113 . . . 106.72(17) n
    C111 C112 H112 . . . 126.6 ?
    C113 C112 H112 . . . 126.6 ?
    C114 C113 C112 . . . 106.54(17) n
    C114 C113 H113 . . . 126.7 ?
    C112 C113 H113 . . . 126.7 ?
    C113 C114 O16 . . . 111.04(17) n
    C113 C114 H114 . . . 124.5 ?
    O16 C114 H114 . . . 124.5 ?
    O12 C115 O13 . . . 124.72(16) n
    O12 C115 C17 . . . 124.69(17) n
    O13 C115 C17 . . . 110.55(14) n
    O13 C116 C117 . . . 108.03(17) n
    O13 C116 H11A . . . 110.1 ?
    C117 C116 H11A . . . 110.1 ?
    O13 C116 H11B . . . 110.1 ?
    C117 C116 H11B . . . 110.1 ?
    H11A C116 H11B . . . 108.4 ?
    C116 C117 H11C . . . 109.5 ?
    C116 C117 H11D . . . 109.5 ?
    H11C C117 H11D . . . 109.5 ?
    C116 C117 H11E . . . 109.5 ?
    H11C C117 H11E . . . 109.5 ?
    H11D C117 H11E . . . 109.5 ?
    O15 C118 O14 . . . 124.43(17) n
    O15 C118 C18 . . . 125.53(16) n
    O14 C118 C18 . . . 110.04(14) n
    O14 C119 C120 . . . 110.11(18) n
    O14 C119 H11F . . . 109.6 ?
    C120 C119 H11F . . . 109.6 ?
    O14 C119 H11G . . . 109.6 ?
    C120 C119 H11G . . . 109.6 ?
    H11F C119 H11G . . . 108.2 ?
    C119 C120 H12A . . . 109.5 ?
    C119 C120 H12B . . . 109.5 ?
    H12A C120 H12B . . . 109.5 ?
    C119 C120 H12C . . . 109.5 ?
    H12A C120 H12C . . . 109.5 ?
    H12B C120 H12C . . . 109.5 ?
    C26 S2 C29 . . . 91.57(8) n
    C24 O21 C21 . . . 105.59(17) n
    C215 O23 C216 . . . 116.98(14) n
    C218 O24 C219 . . . 117.17(14) n
    C214 O26 C211 . . . 106.05(17) n
    C25 N21 C26 . . . 119.69(16) n
    C210 N22 C29 . . . 120.37(16) n
    C22 C21 O21 . . . 111.5(2) n
    C22 C21 H21 . . . 124.3 ?
    O21 C21 H21 . . . 124.3 ?
    C21 C22 C23 . . . 106.3(2) n
    C21 C22 H22 . . . 126.8 ?
    C23 C22 H22 . . . 126.8 ?
    C24 C23 C22 . . . 106.0(2) n
    C24 C23 H23 . . . 127 ?
    C22 C23 H23 . . . 127 ?
    O21 C24 C23 . . . 110.61(17) n
    O21 C24 C25 . . . 119.47(17) n
    C23 C24 C25 . . . 129.91(19) n
    N21 C25 C24 . . . 122.54(17) n
    N21 C25 H25 . . . 118.7 ?
    C24 C25 H25 . . . 118.7 ?
    N21 C26 C27 . . . 126.33(15) n
    N21 C26 S2 . . . 122.09(13) n
    C27 C26 S2 . . . 111.08(12) n
    C26 C27 C28 . . . 112.81(15) n
    C26 C27 C215 . . . 122.50(15) n
    C28 C27 C215 . . . 124.60(15) n
    C29 C28 C27 . . . 113.72(15) n
    C29 C28 C218 . . . 120.97(15) n
    C27 C28 C218 . . . 125.21(15) n
    C28 C29 N22 . . . 124.16(15) n
    C28 C29 S2 . . . 110.81(13) n
    N22 C29 S2 . . . 124.93(13) n
    N22 C210 C211 . . . 123.53(18) n
    N22 C210 H210 . . . 118.2 ?
    C211 C210 H210 . . . 118.2 ?
    C212 C211 O26 . . . 109.61(17) n
    C212 C211 C210 . . . 131.53(19) n
    O26 C211 C210 . . . 118.85(17) n
    C211 C212 C213 . . . 107.10(19) n
    C211 C212 H212 . . . 126.5 ?
    C213 C212 H212 . . . 126.5 ?
    C214 C213 C212 . . . 105.89(19) n
    C214 C213 H213 . . . 127.1 ?
    C212 C213 H213 . . . 127.1 ?
    C213 C214 O26 . . . 111.34(19) n
    C213 C214 H214 . . . 124.3 ?
    O26 C214 H214 . . . 124.3 ?
    O22 C215 O23 . . . 124.07(16) n
    O22 C215 C27 . . . 125.07(16) n
    O23 C215 C27 . . . 110.86(14) n
    O23 C216 C217 . . . 111.14(16) n
    O23 C216 H21A . . . 109.4 ?
    C217 C216 H21A . . . 109.4 ?
    O23 C216 H21B . . . 109.4 ?
    C217 C216 H21B . . . 109.4 ?
    H21A C216 H21B . . . 108 ?
    C216 C217 H21C . . . 109.5 ?
    C216 C217 H21D . . . 109.5 ?
    H21C C217 H21D . . . 109.5 ?
    C216 C217 H21E . . . 109.5 ?
    H21C C217 H21E . . . 109.5 ?
    H21D C217 H21E . . . 109.5 ?
    O25 C218 O24 . . . 125.20(16) n
    O25 C218 C28 . . . 124.60(16) n
    O24 C218 C28 . . . 110.19(14) n
    O24 C219 C220 . . . 108.20(17) n
    O24 C219 H21F . . . 110.1 ?
    C220 C219 H21F . . . 110.1 ?
    O24 C219 H21G . . . 110.1 ?
    C220 C219 H21G . . . 110.1 ?
    H21F C219 H21G . . . 108.4 ?
    C219 C220 H22A . . . 109.5 ?
    C219 C220 H22B . . . 109.5 ?
    H22A C220 H22B . . . 109.5 ?
    C219 C220 H22C . . . 109.5 ?
    H22A C220 H22C . . . 109.5 ?
    H22B C220 H22C . . . 109.5 ?
loop_
    _geom_torsion_atom_site_label_1
    _geom_torsion_atom_site_label_2
    _geom_torsion_atom_site_label_3
    _geom_torsion_atom_site_label_4
    _geom_torsion_site_symmetry_1
    _geom_torsion_site_symmetry_2
    _geom_torsion_site_symmetry_3
    _geom_torsion_site_symmetry_4
    _geom_torsion
    _geom_torsion_publ_flag
    C14 O11 C11 C12 . . . . -0.5(3) n
    O11 C11 C12 C13 . . . . 0.8(3) n
    C11 C12 C13 C14 . . . . -0.8(3) n
    C12 C13 C14 O11 . . . . 0.5(3) n
    C12 C13 C14 C15 . . . . -178.5(2) n
    C11 O11 C14 C13 . . . . 0.0(3) n
    C11 O11 C14 C15 . . . . 179.1(2) n
    C16 N11 C15 C14 . . . . -176.15(18) n
    C13 C14 C15 N11 . . . . 174.4(2) n
    O11 C14 C15 N11 . . . . -4.5(3) n
    C15 N11 C16 C17 . . . . -177.87(18) n
    C15 N11 C16 S1 . . . . 6.9(2) n
    C19 S1 C16 C17 . . . . 0.44(13) n
    C19 S1 C16 N11 . . . . 176.23(15) n
    N11 C16 C17 C18 . . . . -175.90(15) n
    S1 C16 C17 C18 . . . . -0.05(19) n
    N11 C16 C17 C115 . . . . 1.8(3) n
    S1 C16 C17 C115 . . . . 177.66(12) n
    C16 C17 C18 C19 . . . . -0.5(2) n
    C115 C17 C18 C19 . . . . -178.13(15) n
    C16 C17 C18 C118 . . . . -177.43(15) n
    C115 C17 C18 C118 . . . . 4.9(3) n
    C17 C18 C19 N12 . . . . -172.48(16) n
    C118 C18 C19 N12 . . . . 4.5(3) n
    C17 C18 C19 S1 . . . . 0.83(18) n
    C118 C18 C19 S1 . . . . 177.85(13) n
    C110 N12 C19 C18 . . . . -169.26(17) n
    C110 N12 C19 S1 . . . . 18.2(2) n
    C16 S1 C19 C18 . . . . -0.72(13) n
    C16 S1 C19 N12 . . . . 172.72(15) n
    C19 N12 C110 C111 . . . . -174.25(16) n
    C114 O16 C111 C112 . . . . 0.3(2) n
    C114 O16 C111 C110 . . . . 177.77(17) n
    N12 C110 C111 C112 . . . . 178.2(2) n
    N12 C110 C111 O16 . . . . 1.3(3) n
    O16 C111 C112 C113 . . . . -0.1(2) n
    C110 C111 C112 C113 . . . . -177.2(2) n
    C111 C112 C113 C114 . . . . -0.1(2) n
    C112 C113 C114 O16 . . . . 0.3(3) n
    C111 O16 C114 C113 . . . . -0.4(2) n
    C116 O13 C115 O12 . . . . 6.4(3) n
    C116 O13 C115 C17 . . . . -176.02(17) n
    C16 C17 C115 O12 . . . . 60.1(2) n
    C18 C17 C115 O12 . . . . -122.5(2) n
    C16 C17 C115 O13 . . . . -117.47(18) n
    C18 C17 C115 O13 . . . . 60.0(2) n
    C115 O13 C116 C117 . . . . -150.0(2) n
    C119 O14 C118 O15 . . . . 0.3(3) n
    C119 O14 C118 C18 . . . . -179.32(16) n
    C19 C18 C118 O15 . . . . 37.5(3) n
    C17 C18 C118 O15 . . . . -145.8(2) n
    C19 C18 C118 O14 . . . . -142.83(16) n
    C17 C18 C118 O14 . . . . 33.8(2) n
    C118 O14 C119 C120 . . . . -100.7(2) n
    C24 O21 C21 C22 . . . . 1.1(3) n
    O21 C21 C22 C23 . . . . -1.0(3) n
    C21 C22 C23 C24 . . . . 0.5(3) n
    C21 O21 C24 C23 . . . . -0.8(3) n
    C21 O21 C24 C25 . . . . 178.3(2) n
    C22 C23 C24 O21 . . . . 0.2(3) n
    C22 C23 C24 C25 . . . . -178.8(2) n
    C26 N21 C25 C24 . . . . -172.38(17) n
    O21 C24 C25 N21 . . . . 7.1(3) n
    C23 C24 C25 N21 . . . . -173.9(2) n
    C25 N21 C26 C27 . . . . -158.36(18) n
    C25 N21 C26 S2 . . . . 30.5(2) n
    C29 S2 C26 N21 . . . . 172.08(15) n
    C29 S2 C26 C27 . . . . -0.28(13) n
    N21 C26 C27 C28 . . . . -171.76(16) n
    S2 C26 C27 C28 . . . . 0.21(18) n
    N21 C26 C27 C215 . . . . 5.0(3) n
    S2 C26 C27 C215 . . . . 176.96(12) n
    C26 C27 C28 C29 . . . . 0.0(2) n
    C215 C27 C28 C29 . . . . -176.66(15) n
    C26 C27 C28 C218 . . . . -176.23(15) n
    C215 C27 C28 C218 . . . . 7.1(3) n
    C27 C28 C29 N22 . . . . -176.66(15) n
    C218 C28 C29 N22 . . . . -0.3(2) n
    C27 C28 C29 S2 . . . . -0.21(18) n
    C218 C28 C29 S2 . . . . 176.19(12) n
    C210 N22 C29 C28 . . . . -176.66(17) n
    C210 N22 C29 S2 . . . . 7.4(2) n
    C26 S2 C29 C28 . . . . 0.28(13) n
    C26 S2 C29 N22 . . . . 176.70(15) n
    C29 N22 C210 C211 . . . . -176.86(17) n
    C214 O26 C211 C212 . . . . -0.2(3) n
    C214 O26 C211 C210 . . . . 178.7(2) n
    N22 C210 C211 C212 . . . . 175.0(2) n
    N22 C210 C211 O26 . . . . -3.6(3) n
    O26 C211 C212 C213 . . . . 0.3(3) n
    C210 C211 C212 C213 . . . . -178.4(2) n
    C211 C212 C213 C214 . . . . -0.3(3) n
    C212 C213 C214 O26 . . . . 0.2(3) n
    C211 O26 C214 C213 . . . . 0.0(3) n
    C216 O23 C215 O22 . . . . 1.2(3) n
    C216 O23 C215 C27 . . . . -179.36(15) n
    C26 C27 C215 O22 . . . . 32.2(3) n
    C28 C27 C215 O22 . . . . -151.47(19) n
    C26 C27 C215 O23 . . . . -147.22(15) n
    C28 C27 C215 O23 . . . . 29.1(2) n
    C215 O23 C216 C217 . . . . -92.5(2) n
    C219 O24 C218 O25 . . . . 5.6(3) n
    C219 O24 C218 C28 . . . . -175.98(16) n
    C29 C28 C218 O25 . . . . 63.6(2) n
    C27 C28 C218 O25 . . . . -120.41(19) n
    C29 C28 C218 O24 . . . . -114.78(17) n
    C27 C28 C218 O24 . . . . 61.2(2) n
    C218 O24 C219 C220 . . . . -152.24(18) n
data_global
_journal_date_recd_electronic     2008-02-29
_journal_date_accepted     2008-03-09
_journal_name_full     'Acta Crystallographica, Section E'
_journal_year     2008
_journal_volume     64
_journal_issue      4
_journal_page_first     o710
_journal_page_last     o710
_journal_paper_category     QO
_journal_coeditor_code     NG2429
_publ_contact_author_name     'W. Skene'
_publ_contact_author_address
;
2900, \'Edouard-Montpetit, Montr\'eal, Qc, Canada
;
_publ_contact_author_email     w.skene@umontreal.ca
_publ_contact_author_fax     ?
_publ_contact_author_phone     ?
_publ_section_title
;
Diethyl 2,5-bis[(<i>E</i>)-2-furylmethyleneamino]thiophene-3,4-dicarboxylate
;
loop_
    _publ_author_name
    _publ_author_footnote
    _publ_author_address
    'Dufresne, St\'ephane' .
;
Department of Chemistry, University of Montreal, CP 6128, succ. Centre-ville,
Montr\'eal, Qu\'ebec, Canada H3C 3J7
;
    'Skene, W. G.' .
;
Department of Chemistry, University of Montreal, CP 6128, succ. Centre-ville,
Montr\'eal, Qu\'ebec, Canada H3C 3J7
;
