# Supplementary material for: Diethyl 2,5-bis­[(E)-2-furylmethyl­ene­amino]thio­phene-3,4-dicarboxyl­ate
Source: Acta Crystallogr Sect E Struct Rep Online. 2008 Mar 14;64(Pt 4):o710. doi: 10.1107/S1600536808006612 (PMC2960980; doi:10.1107/S1600536808006612)
Supplement: Supplementary file 2 [file e-64-0o710-Isup2.hkl]

# 
# h,k,l, Fc-squared, Fo-squared, sigma(Fo-squared) and status flag 
# 
data_I
_shelx_title ' sken22 in Pca2(1)' 
_shelx_refln_list_code          4 
_shelx_F_calc_maximum      310.70 
_exptl_crystal_F_000      1728.00 
_reflns_d_resolution_high  0.8109 
 
loop_ 
 _symmetry_equiv_pos_as_xyz 
 'x, y, z' 
 '-x, -y, z+1/2' 
 'x+1/2, -y, z' 
 '-x+1/2, y, z+1/2' 
 
_cell_length_a     8.2540 
_cell_length_b    10.1578 
_cell_length_c    46.0870 
_cell_angle_alpha  90.000 
_cell_angle_beta   90.000 
_cell_angle_gamma  90.000 
 
_shelx_F_squared_multiplier     1.000 
 
loop_ 
 _refln_index_h 
 _refln_index_k 
 _refln_index_l 
 _refln_F_squared_calc 
 _refln_F_squared_meas 
 _refln_F_squared_sigma 
 _refln_observed_status 
   0   0 -56     1810.46     1917.16     31.78 o 
   0   1 -56        7.71        7.57      3.72 o 
   1   1 -56      150.08      145.83      5.33 o 
   0   2 -56       45.61       31.52      5.43 o 
   2   0 -55      208.03      162.52      9.85 o 
   1   1 -55      138.20      132.61      4.74 o 
   2   1 -55      722.91      682.70     13.68 o 
   1   2 -55       25.99       25.63      3.16 o 
   0   0 -54       78.30       83.60      8.90 o 
   2   0 -54      251.25      231.84     10.84 o 
   0   1 -54      337.66      315.35     10.59 o 
   1   1 -54      119.61      109.73      4.81 o 
   2   1 -54       22.52       33.78      3.54 o 
   3   1 -54       74.64       65.32      7.14 o 
   0   2 -54      103.64      118.78      6.90 o 
   1   2 -54       78.10       70.49      4.61 o 
   2   2 -54       16.65       14.87      2.80 o 
   0   3 -54      707.07      714.44     19.79 o 
   1   3 -54       54.16       52.56      4.56 o 
   2   3 -54      136.19      142.80      8.64 o 
   2   0 -53      125.06      113.53      7.09 o 
   1   1 -53       41.41       44.46      3.78 o 
   2   1 -53      166.31      141.30      6.16 o 
   3   1 -53      132.87      142.14      6.85 o 
   1   2 -53      263.38      268.69      7.21 o 
   2   2 -53      172.62      201.85      5.73 o 
   3   2 -53      145.01      122.99      6.21 o 
   1   3 -53       83.22       70.54      4.03 o 
   2   3 -53       26.00       27.82      2.78 o 
   1   4 -53       30.67       35.81      5.70 o 
   0   0 -52     3720.67     3949.18     57.90 o 
   2   0 -52       76.64       80.27      6.87 o 
   0   1 -52      449.22      422.92     25.95 o 
   1   1 -52       22.68       28.09      3.56 o 
   2   1 -52       69.46       72.00      4.49 o 
   3   1 -52       69.26       73.72      4.11 o 
   4   1 -52       13.70       16.66      5.00 o 
   0   2 -52     1101.51     1130.01     20.52 o 
   1   2 -52       36.02       33.88      3.53 o 
   2   2 -52       67.97       70.86      4.32 o 
   3   2 -52       49.45       51.13      3.40 o 
   0   3 -52        9.48       16.41      5.54 o 
   1   3 -52       19.59       17.46      2.90 o 
   2   3 -52       15.16        6.64      2.34 o 
   3   3 -52       80.16       77.72      6.75 o 
   0   4 -52      782.16      865.70     40.72 o 
   1   4 -52      113.50      113.74      6.28 o 
   2   4 -52       17.73       21.72      3.48 o 
   2   0 -51       39.49       30.81      5.35 o 
   4   0 -51       40.76       37.70      6.27 o 
   1   1 -51       29.69       34.84      3.86 o 
   2   1 -51      394.76      463.45      9.69 o 
   3   1 -51       40.18       42.11      3.58 o 
   4   1 -51       31.86       29.30      4.03 o 
   1   2 -51      115.79      105.49      5.47 o 
   2   2 -51      758.81      850.70     12.29 o 
   3   2 -51       91.33       99.64      4.59 o 
   4   2 -51      119.16      127.61      6.15 o 
   1   3 -51      151.60      143.31      5.54 o 
   2   3 -51      301.20      297.67      7.16 o 
   3   3 -51      134.87      139.73      5.04 o 
   1   4 -51      218.90      225.09     11.26 o 
   2   4 -51       33.30       30.37      3.36 o 
   3   4 -51       73.67       58.25      4.73 o 
   1   5 -51      152.01      144.90      6.56 o 
   0   0 -50       64.10       55.50      9.33 o 
   2   0 -50      516.28      549.10     15.68 o 
   4   0 -50      259.21      269.49      9.06 o 
   0   1 -50      107.23      133.96     11.25 o 
   1   1 -50       12.45       11.96      3.21 o 
   2   1 -50      124.54      122.90      5.29 o 
   3   1 -50       39.92       34.52      3.55 o 
   4   1 -50      492.78      579.92     14.38 o 
   0   2 -50        6.71        5.99      4.14 o 
   1   2 -50       19.30       15.88      2.94 o 
   2   2 -50       42.29       39.82      3.87 o 
   3   2 -50      146.35      143.55      5.57 o 
   4   2 -50      164.09      146.51      5.55 o 
   0   3 -50     1113.31     1125.96     16.62 o 
   1   3 -50       35.53       40.43      3.80 o 
   2   3 -50       79.58       85.03      4.74 o 
   3   3 -50      142.34      137.10      5.39 o 
   4   3 -50       52.21       42.98      4.94 o 
   0   4 -50      134.39      149.75      7.67 o 
   1   4 -50      128.16      125.65      5.19 o 
   2   4 -50       34.42       27.72      3.27 o 
   3   4 -50       27.01       30.83      3.01 o 
   0   5 -50      215.04      234.58      9.38 o 
   1   5 -50      281.99      307.84     15.22 o 
   2   5 -50       17.98       29.17      4.37 o 
   2   0 -49     1047.78     1123.60     22.55 o 
   4   0 -49       12.35       16.97      7.27 o 
   1   1 -49       28.35       22.05      3.67 o 
   2   1 -49      413.47      470.01      9.99 o 
   3   1 -49       36.45       40.25      4.16 o 
   4   1 -49       58.50       64.75      4.04 o 
   5   1 -49        7.49        8.43      4.07 o 
   1   2 -49      110.62      118.06      5.33 o 
   2   2 -49      343.35      361.08      8.99 o 
   3   2 -49      296.62      285.74      7.70 o 
   4   2 -49       78.58       75.84      4.86 o 
   1   3 -49       82.74       78.81      5.01 o 
   2   3 -49      868.25      931.37     13.98 o 
   3   3 -49       78.45       83.28      5.39 o 
   4   3 -49       11.26       10.24      2.80 o 
   1   4 -49      186.80      199.14      5.69 o 
   2   4 -49      232.88      236.83      6.08 o 
   3   4 -49      102.63       94.15      4.66 o 
   4   4 -49       44.73       52.67      6.48 o 
   1   5 -49      215.10      200.79      7.16 o 
   2   5 -49      295.67      308.89      6.88 o 
   3   5 -49      190.08      191.13      7.06 o 
   1   6 -49      368.27      373.60     16.60 o 
   0   0 -48      257.99      172.63     15.17 o 
   2   0 -48      128.19      132.89      9.41 o 
   4   0 -48      951.50      994.82     31.09 o 
   0   1 -48     1053.84     1020.54     22.87 o 
   1   1 -48      187.15      159.53      7.24 o 
   2   1 -48      320.95      299.54      7.87 o 
   3   1 -48       11.03        8.72      3.08 o 
   4   1 -48      123.91      121.10      4.74 o 
   5   1 -48       41.19       40.91      3.54 o 
   0   2 -48      313.66      301.58     13.87 o 
   1   2 -48      228.25      224.73      6.94 o 
   2   2 -48       30.02       35.01      4.04 o 
   3   2 -48      395.12      404.97      9.30 o 
   4   2 -48     1721.51     1830.59     49.16 o 
   5   2 -48       31.06       28.48      4.28 o 
   0   3 -48       18.40       20.78      4.21 o 
   1   3 -48       49.65       55.35      4.55 o 
   2   3 -48       19.89       24.01      3.61 o 
   3   3 -48      159.30      168.56      6.29 o 
   4   3 -48       25.35       33.66      3.77 o 
   0   4 -48      885.02      939.17     36.70 o 
   1   4 -48      275.35      297.07      7.84 o 
   2   4 -48       75.33       76.86      4.34 o 
   3   4 -48      235.86      259.46      7.14 o 
   4   4 -48     1611.13     1729.49     17.91 o 
   0   5 -48       39.99       34.54      4.73 o 
   1   5 -48      176.91      174.58      5.22 o 
   2   5 -48        9.05       10.08      2.42 o 
   3   5 -48       64.15       69.30      4.01 o 
   0   6 -48       74.52       64.36      7.32 o 
   1   6 -48      557.88      546.26      9.66 o 
   2   6 -48       14.78       15.80      3.33 o 
   2   0 -47      285.00      290.15     12.79 o 
   4   0 -47      719.35      791.29     17.28 o 
   1   1 -47      662.93      602.38     12.83 o 
   2   1 -47     1112.76     1097.75     29.58 o 
   3   1 -47       41.74       44.55      4.43 o 
   4   1 -47       79.93       80.77      4.37 o 
   5   1 -47       43.76       45.27      3.89 o 
   1   2 -47      169.02      154.46      6.34 o 
   2   2 -47      193.59      225.02      7.88 o 
   3   2 -47        6.07        2.93      3.14 o 
   4   2 -47       40.94       33.62      5.02 o 
   5   2 -47        1.29        2.50      3.03 o 
   1   3 -47       46.48       43.92      4.43 o 
   2   3 -47     2144.24     2353.21     31.92 o 
   3   3 -47      270.95      304.41      9.86 o 
   4   3 -47       93.11       82.32      6.31 o 
   5   3 -47      102.75       83.79      7.85 o 
   1   4 -47      174.20      164.47      5.88 o 
   2   4 -47      283.35      288.08      7.29 o 
   3   4 -47       62.43       58.72      4.93 o 
   4   4 -47       54.63       45.54      4.10 o 
   1   5 -47      578.98      554.84      9.57 o 
   2   5 -47      471.89      499.41      8.43 o 
   3   5 -47      281.50      289.66      7.17 o 
   4   5 -47        6.94        4.07      2.33 o 
   1   6 -47      187.06      183.41      5.69 o 
   2   6 -47      418.69      471.97      8.15 o 
   0   0 -46      928.46      909.07     32.25 o 
   2   0 -46      814.72      709.01     15.43 o 
   4   0 -46      286.81      293.98     11.97 o 
   0   1 -46     2806.64     2852.69     40.14 o 
   1   1 -46      208.88      194.49      7.16 o 
   2   1 -46      728.80      731.88     12.38 o 
   3   1 -46       88.01       90.93      5.58 o 
   4   1 -46     1692.59     1762.58     29.80 o 
   5   1 -46       29.65       22.80      3.55 o 
   0   2 -46       23.40       15.84      4.35 o 
   1   2 -46      164.69      170.65      6.69 o 
   2   2 -46      156.22      153.52      7.93 o 
   3   2 -46      238.83      219.37     12.24 o 
   4   2 -46       33.49       39.70      4.50 o 
   5   2 -46       79.42       79.69      5.77 o 
   0   3 -46      380.86      328.22     12.95 o 
   1   3 -46      237.18      250.12      7.54 o 
   2   3 -46       73.38       80.47      6.16 o 
   3   3 -46      668.94      799.15     14.79 o 
   4   3 -46     1035.78     1156.09     20.24 o 
   5   3 -46       41.54       30.48      4.22 o 
   0   4 -46      101.55       99.66      7.94 o 
   1   4 -46      325.77      334.66      7.46 o 
   2   4 -46      227.54      248.81     11.77 o 
   3   4 -46       56.29       54.85      5.82 o 
   4   4 -46       35.10       27.79      4.41 o 
   5   4 -46       64.67       46.82      4.61 o 
   0   5 -46     1130.74     1184.34     24.37 o 
   1   5 -46      602.27      611.91      9.85 o 
   2   5 -46      160.61      162.18      5.56 o 
   3   5 -46     1194.86     1262.40     17.11 o 
   4   5 -46      663.77      639.95     12.65 o 
   0   6 -46       15.67       13.98      3.90 o 
   1   6 -46       37.49       41.55      3.63 o 
   2   6 -46      222.88      210.69      6.14 o 
   3   6 -46       47.41       37.35      3.48 o 
   0   7 -46      699.99      701.98     18.99 o 
   1   7 -46      469.59      454.63     14.81 o 
   2   0 -45     1777.43     1907.58     25.91 o 
   4   0 -45      716.46      703.41     17.67 o 
   6   0 -45      369.58      412.65     14.02 o 
   1   1 -45      172.40      156.35      6.81 o 
   2   1 -45       27.15       32.42      3.89 o 
   3   1 -45       28.08       28.93      4.12 o 
   4   1 -45       45.55       50.21      4.27 o 
   5   1 -45       63.70       68.72      5.08 o 
   6   1 -45      118.33      115.71      5.82 o 
   1   2 -45      244.45      243.07      7.91 o 
   2   2 -45       17.94       19.77      4.37 o 
   3   2 -45      309.92      296.59     10.25 o 
   4   2 -45       56.65       66.35      4.64 o 
   5   2 -45      252.39      265.37      7.71 o 
   1   3 -45      260.43      278.10      7.95 o 
   2   3 -45     1171.47     1209.51     19.44 o 
   3   3 -45      383.98      363.23     10.53 o 
   4   3 -45      262.67      254.72     10.44 o 
   5   3 -45       64.81       65.76      5.60 o 
   1   4 -45      538.82      569.03      9.67 o 
   2   4 -45     1561.39     1624.30     17.23 o 
   3   4 -45       36.47       37.20      5.41 o 
   4   4 -45       19.47       28.11      4.66 o 
   5   4 -45      540.89      546.30     12.50 o 
   1   5 -45      552.47      600.03     11.24 o 
   2   5 -45      290.05      304.86      8.29 o 
   3   5 -45      453.16      459.65     14.94 o 
   4   5 -45       62.35       63.26      4.62 o 
   1   6 -45      364.81      432.94     11.86 o 
   2   6 -45      922.57      988.96     13.02 o 
   3   6 -45      583.72      574.38      8.13 o 
   1   7 -45      212.90      223.58      7.00 o 
   2   7 -45       82.86       76.06      4.46 o 
   0   0 -44     2783.50     2604.78     55.57 o 
   2   0 -44      185.25      190.66     10.26 o 
   4   0 -44      520.13      537.42     21.76 o 
   6   0 -44      891.39      956.38     22.71 o 
   0   1 -44      823.85      724.37     20.84 o 
   1   1 -44      753.73      734.75     13.04 o 
   2   1 -44      170.72      143.04      7.20 o 
   3   1 -44      338.97      343.26      9.65 o 
   4   1 -44      143.81      139.31      6.32 o 
   5   1 -44       67.24       79.10      6.52 o 
   6   1 -44       29.90       26.17      3.89 o 
   0   2 -44     7867.83     7811.17    107.54 o 
   1   2 -44      569.37      540.07     11.16 o 
   2   2 -44      127.18      106.59      7.30 o 
   3   2 -44       39.58       39.53      5.09 o 
   4   2 -44     1341.15     1462.21     22.84 o 
   5   2 -44      723.96      755.94     12.80 o 
   6   2 -44       86.27      107.20      6.18 o 
   0   3 -44      461.34      437.06     19.06 o 
   1   3 -44       26.35       23.48      3.95 o 
   2   3 -44      201.55      175.99      8.71 o 
   3   3 -44       75.84       70.82      5.92 o 
   4   3 -44      408.77      392.68     12.83 o 
   5   3 -44       66.00       71.54      6.11 o 
   0   4 -44     2672.99     2871.48     38.04 o 
   1   4 -44      203.92      218.27      7.34 o 
   2   4 -44      205.36      212.62      7.66 o 
   3   4 -44       26.44       26.93      5.12 o 
   4   4 -44      925.66     1017.92     19.26 o 
   5   4 -44      489.97      515.87     12.21 o 
   0   5 -44      270.31      292.91     11.86 o 
   1   5 -44      132.01      131.07      5.65 o 
   2   5 -44       18.67       20.83      3.50 o 
   3   5 -44      387.09      406.54      9.59 o 
   4   5 -44      214.01      206.75      8.63 o 
   0   6 -44     1111.47     1126.89     16.95 o 
   1   6 -44      581.07      655.34     19.27 o 
   2   6 -44        8.99       10.40      2.89 o 
   3   6 -44     1261.65     1334.31     14.68 o 
   4   6 -44       44.22       55.88      3.99 o 
   0   7 -44      158.66      139.88      9.18 o 
   1   7 -44       33.69       27.06      3.54 o 
   2   7 -44      195.12      209.97      5.73 o 
   3   7 -44      210.23      190.14     10.64 o 
   2   0 -43     9087.98     8785.21     71.65 o 
   4   0 -43       77.05       62.42      9.67 o 
   6   0 -43      519.59      548.48     18.20 o 
   1   1 -43      653.07      609.58     12.08 o 
   2   1 -43     1138.01     1092.68     17.32 o 
   3   1 -43      425.43      409.18     12.45 o 
   4   1 -43      144.86      155.22      6.82 o 
   5   1 -43       77.56       98.26     10.38 o 
   6   1 -43      265.65      288.53     11.04 o 
   1   2 -43      228.99      203.27      8.32 o 
   2   2 -43      333.59      343.15     14.19 o 
   3   2 -43      689.51      687.07     15.41 o 
   4   2 -43       14.04       24.04      3.71 o 
   5   2 -43       86.68       97.34      5.87 o 
   6   2 -43      716.42      800.50     20.17 o 
   1   3 -43      286.75      259.66      8.78 o 
   2   3 -43     3056.45     3045.98     33.01 o 
   3   3 -43       33.92       33.86      5.14 o 
   4   3 -43      100.61       93.30      7.57 o 
   5   3 -43       35.55       37.64      4.17 o 
   6   3 -43      648.61      698.60     18.09 o 
   1   4 -43      484.95      529.31     10.73 o 
   2   4 -43       15.04       19.03      3.79 o 
   3   4 -43       32.55       23.00      7.01 o 
   4   4 -43       13.97       23.15      4.78 o 
   5   4 -43      620.41      616.61     19.42 o 
   1   5 -43      148.56      146.72      6.20 o 
   2   5 -43       18.61       13.24      3.36 o 
   3   5 -43      561.07      636.38     15.85 o 
   4   5 -43      594.45      629.84     22.19 o 
   5   5 -43      317.06      349.91      8.06 o 
   1   6 -43      111.02      104.48      5.68 o 
   2   6 -43      561.25      583.65     11.05 o 
   3   6 -43      132.20      131.36      5.47 o 
   4   6 -43       63.35       55.82      4.19 o 
   1   7 -43      349.20      377.14      8.14 o 
   2   7 -43        6.87        6.69      2.44 o 
   3   7 -43      240.96      265.21      6.96 o 
   1   8 -43      205.28      215.49      6.27 o 
   0   0 -42      176.33      157.96     15.85 o 
   2   0 -42      864.90      910.27     34.04 o 
   4   0 -42       24.61       18.44      6.91 o 
   6   0 -42      179.69      155.21     11.06 o 
   0   1 -42     2527.02     2479.01     38.79 o 
   1   1 -42      171.12      161.84      7.95 o 
   2   1 -42      771.14      742.56     14.79 o 
   3   1 -42        1.37       -1.29      3.19 o 
   4   1 -42      461.96      461.63     10.85 o 
   5   1 -42        2.55        1.00      3.43 o 
   6   1 -42       69.15       59.61      5.48 o 
   0   2 -42      377.01      351.94     13.12 o 
   1   2 -42       90.66       76.77      5.94 o 
   2   2 -42       82.04       54.85      6.10 o 
   3   2 -42      302.94      298.70     10.90 o 
   4   2 -42      490.14      531.30     11.26 o 
   5   2 -42       14.56       15.11      3.58 o 
   6   2 -42       90.70       73.30      5.14 o 
   0   3 -42     1738.49     1504.13     23.46 o 
   1   3 -42      294.79      268.48     10.80 o 
   2   3 -42      450.58      438.83     12.90 o 
   3   3 -42      163.91      150.78      8.12 o 
   4   3 -42       31.03       32.67      5.50 o 
   5   3 -42       37.63       41.32      4.05 o 
   6   3 -42       61.96       59.26      5.00 o 
   0   4 -42       74.83       77.40      7.93 o 
   1   4 -42      579.92      573.40     11.55 o 
   2   4 -42      635.19      708.05     13.37 o 
   3   4 -42      117.74      110.74     11.27 o 
   4   4 -42      368.81      373.98     12.99 o 
   5   4 -42        2.53       -1.22      3.02 o 
   6   4 -42       16.54       18.52      5.37 o 
   0   5 -42     1791.40     1874.92     25.30 o 
   1   5 -42      156.97      151.42      6.35 o 
   2   5 -42      271.61      274.68      9.94 o 
   3   5 -42      296.31      285.41     11.51 o 
   4   5 -42      278.63      283.07     11.34 o 
   5   5 -42      100.02      115.97      7.46 o 
   0   6 -42     1035.79     1129.12     22.75 o 
   1   6 -42      575.40      560.31     11.43 o 
   2   6 -42       60.80       67.33      4.79 o 
   3   6 -42      242.26      241.64      7.26 o 
   4   6 -42       13.65       18.49      4.06 o 
   0   7 -42      468.02      507.45     14.26 o 
   1   7 -42      320.52      313.32      8.37 o 
   2   7 -42      232.36      255.31      6.95 o 
   3   7 -42      131.91      142.03      5.04 o 
   0   8 -42       14.13       11.57      3.62 o 
   1   8 -42      130.12      121.55      5.31 o 
   2   8 -42        0.36        4.32      2.84 o 
   2   0 -41     2712.19     2648.84    179.33 o 
   4   0 -41      336.94      370.39     19.17 o 
   6   0 -41      101.74      119.48     10.30 o 
   1   1 -41       15.70       11.90      3.96 o 
   2   1 -41     1065.57     1056.22     17.98 o 
   3   1 -41      324.03      305.66      9.56 o 
   4   1 -41       27.02       24.45      4.10 o 
   5   1 -41       84.47       88.35      7.35 o 
   6   1 -41      290.94      273.56     10.98 o 
   1   2 -41      653.99      631.34     13.72 o 
   2   2 -41      168.62      149.31      8.59 o 
   3   2 -41      143.53      132.78      8.17 o 
   4   2 -41       69.47       74.18      5.39 o 
   5   2 -41        9.13        8.61      3.26 o 
   6   2 -41      127.25      137.83      6.45 o 
   1   3 -41      413.15      395.50     10.96 o 
   2   3 -41      992.66      972.94     18.79 o 
   3   3 -41       72.92       73.29      6.44 o 
   4   3 -41      455.72      475.50     13.96 o 
   5   3 -41      238.17      251.19      7.76 o 
   6   3 -41      331.67      280.11      8.15 o 
   1   4 -41      637.03      610.60     12.94 o 
   2   4 -41     1939.67     1964.48     27.42 o 
   3   4 -41      138.58      138.48      9.42 o 
   4   4 -41       57.14       64.12      6.80 o 
   5   4 -41      279.15      303.00     10.79 o 
   6   4 -41      383.73      358.78     13.16 o 
   1   5 -41      155.56      143.19      6.38 o 
   2   5 -41       45.94       47.95      6.15 o 
   3   5 -41      138.03      136.92      7.21 o 
   4   5 -41      180.81      180.88      9.08 o 
   5   5 -41       74.48       79.70      5.08 o 
   1   6 -41      831.76      802.57     13.87 o 
   2   6 -41       36.04       40.75      4.26 o 
   3   6 -41      464.91      438.42      9.74 o 
   4   6 -41      118.09      125.47      5.86 o 
   5   6 -41      151.98      159.96      7.12 o 
   1   7 -41      298.69      315.04      7.42 o 
   2   7 -41      128.91      123.83      5.51 o 
   3   7 -41       16.34       19.16      2.82 o 
   4   7 -41       16.65       19.52      3.81 o 
   1   8 -41      495.73      503.94      9.13 o 
   2   8 -41      538.06      531.77      9.80 o 
   0   0 -40      695.24      639.28     28.58 o 
   2   0 -40        9.30        9.50      5.23 o 
   4   0 -40     1342.76     1387.57     36.79 o 
   0   1 -40     1299.69     1185.74     26.98 o 
   1   1 -40       29.40       22.01      4.40 o 
   2   1 -40       92.52       84.09      6.23 o 
   3   1 -40      334.83      318.49     11.19 o 
   4   1 -40     1189.67     1228.00     19.89 o 
   5   1 -40      203.66      198.69     10.16 o 
   6   1 -40       27.77       29.65      4.23 o 
   7   1 -40       65.23       66.43      5.29 o 
   0   2 -40      641.83      507.16     17.12 o 
   1   2 -40      787.69      786.80     15.36 o 
   2   2 -40      183.43      166.30      9.05 o 
   3   2 -40      721.26      704.52     17.21 o 
   4   2 -40     1796.25     1801.28     42.61 o 
   5   2 -40       46.84       34.16      4.25 o 
   6   2 -40       64.81       72.79      5.34 o 
   7   2 -40      143.99      152.35      6.36 o 
   0   3 -40       47.39       33.28      6.54 o 
   1   3 -40      400.13      369.67     10.73 o 
   2   3 -40      657.30      641.42     15.53 o 
   3   3 -40       13.69       19.99      4.65 o 
   4   3 -40      207.80      213.51      8.36 o 
   5   3 -40      168.75      172.77      8.96 o 
   6   3 -40       77.17       91.13      4.92 o 
   0   4 -40      168.31      146.01     18.61 o 
   1   4 -40      273.45      255.04      9.05 o 
   2   4 -40      992.23     1022.65     16.43 o 
   3   4 -40      408.44      420.32     12.56 o 
   4   4 -40      473.25      490.41     15.46 o 
   5   4 -40      214.29      208.53      8.50 o 
   6   4 -40       76.77       76.12      4.64 o 
   0   5 -40      522.05      552.58     14.70 o 
   1   5 -40      311.88      335.15     10.64 o 
   2   5 -40      777.95      767.60     16.24 o 
   3   5 -40       82.84       89.34      6.56 o 
   4   5 -40      248.96      252.90     10.89 o 
   5   5 -40        7.25        5.66      2.97 o 
   0   6 -40      266.67      259.47      9.79 o 
   1   6 -40      349.42      352.90     12.17 o 
   2   6 -40      789.23      815.30     14.00 o 
   3   6 -40      760.41      834.33     17.27 o 
   4   6 -40        4.81        7.17      2.65 o 
   5   6 -40       36.16       34.30      4.60 o 
   0   7 -40       24.26       28.25      5.49 o 
   1   7 -40      148.16      147.92      5.88 o 
   2   7 -40      382.59      405.49      9.15 o 
   3   7 -40      194.25      204.97      6.41 o 
   4   7 -40       66.80       70.70      4.54 o 
   0   8 -40      152.83      153.85      8.12 o 
   1   8 -40      296.62      288.53      7.19 o 
   2   8 -40       32.26       25.23      3.39 o 
   3   8 -40      120.47      123.95      6.31 o 
   2   0 -39      554.86      500.45     41.26 o 
   4   0 -39      351.61      322.17     18.69 o 
   6   0 -39      150.17      166.61      9.82 o 
   1   1 -39        7.35       11.04      3.88 o 
   2   1 -39     1150.15     1144.02     28.93 o 
   3   1 -39      151.10      131.96      8.63 o 
   4   1 -39      998.51      902.60     21.53 o 
   5   1 -39      360.29      381.88     10.86 o 
   6   1 -39      228.21      208.71      8.36 o 
   7   1 -39       47.64       49.93      4.22 o 
   1   2 -39      942.81      868.54     15.94 o 
   2   2 -39        5.49        2.60      3.93 o 
   3   2 -39     1242.22     1294.54     18.64 o 
   4   2 -39      304.71      300.90      8.31 o 
   5   2 -39       18.45       13.03      3.38 o 
   6   2 -39      681.61      729.45     15.78 o 
   7   2 -39      100.95       97.49      5.10 o 
   1   3 -39      975.59      958.78     16.51 o 
   2   3 -39      118.56      122.91      8.19 o 
   3   3 -39      217.88      207.92     11.32 o 
   4   3 -39      215.89      231.88      8.10 o 
   5   3 -39       29.44       26.60      3.75 o 
   6   3 -39     1243.55     1349.85     26.78 o 
   1   4 -39      161.75      188.18      8.23 o 
   2   4 -39      638.37      606.43     13.19 o 
   3   4 -39      324.71      277.74     15.43 o 
   4   4 -39       28.13       31.95      5.15 o 
   5   4 -39       87.17       78.18      4.89 o 
   6   4 -39       27.58       33.02      3.39 o 
   1   5 -39      641.71      683.71     12.52 o 
   2   5 -39       82.19       70.85      6.40 o 
   3   5 -39      429.62      441.53     12.38 o 
   4   5 -39       17.91       17.14      4.04 o 
   5   5 -39      258.55      254.61      9.96 o 
   6   5 -39       37.04       39.79      4.54 o 
   1   6 -39      445.91      466.67     13.67 o 
   2   6 -39       20.95       18.75      3.72 o 
   3   6 -39      279.64      283.44     11.40 o 
   4   6 -39        4.16        3.12      2.59 o 
   5   6 -39       17.18       14.37      3.14 o 
   1   7 -39      294.51      279.67     11.58 o 
   2   7 -39       59.97       62.98      4.63 o 
   3   7 -39      182.48      198.22      6.51 o 
   4   7 -39       20.77       16.45      2.69 o 
   1   8 -39      282.05      282.63      7.44 o 
   2   8 -39        8.62        8.62      2.92 o 
   3   8 -39      101.03       94.49      6.23 o 
   1   9 -39      144.19      126.51      6.19 o 
   0   0 -38      158.76      140.79     16.22 o 
   2   0 -38      606.96      634.07     19.27 o 
   4   0 -38      323.44      342.87     19.68 o 
   6   0 -38     1000.81     1032.35     29.07 o 
   0   1 -38     2875.83     2808.37     56.69 o 
   1   1 -38      170.31      155.48      7.92 o 
   2   1 -38      728.21      782.26     17.48 o 
   3   1 -38      301.49      282.19     10.74 o 
   4   1 -38     1156.96     1085.59     18.12 o 
   5   1 -38      171.62      172.21      8.20 o 
   6   1 -38      375.60      357.24      9.77 o 
   7   1 -38       31.31       35.06      3.33 o 
   0   2 -38      514.83      493.45     42.80 o 
   1   2 -38       68.70       68.65      5.92 o 
   2   2 -38      555.87      492.86     14.21 o 
   3   2 -38      777.53      778.21     17.98 o 
   4   2 -38       90.48       73.86      5.56 o 
   5   2 -38       25.16       19.86      3.61 o 
   6   2 -38       79.43       76.36      4.72 o 
   7   2 -38       23.16       22.25      2.86 o 
   0   3 -38      267.39      250.98     13.25 o 
   1   3 -38     2816.30     2749.99     66.17 o 
   2   3 -38       40.24       43.63      5.03 o 
   3   3 -38      238.96      239.54     10.20 o 
   4   3 -38     1945.61     2119.83     22.43 o 
   5   3 -38      171.98      170.29      6.78 o 
   6   3 -38      109.13      112.51      4.67 o 
   7   3 -38      142.51      147.90      7.44 o 
   0   4 -38      387.77      404.12     16.23 o 
   1   4 -38     1305.11     1280.80     32.44 o 
   2   4 -38      152.04      151.43      7.56 o 
   3   4 -38       89.05       87.30      6.51 o 
   4   4 -38       60.36       59.40      5.73 o 
   5   4 -38       78.33       76.11      4.89 o 
   6   4 -38       20.15       19.20      2.62 o 
   0   5 -38     2292.84     2316.33     30.39 o 
   1   5 -38      346.05      336.85      9.34 o 
   2   5 -38      102.59       94.69      7.24 o 
   3   5 -38      954.64      925.08     18.03 o 
   4   5 -38     1501.31     1551.85     67.50 o 
   5   5 -38      209.05      194.12      9.18 o 
   6   5 -38        7.80        4.19      3.51 o 
   0   6 -38       71.21       68.85      6.58 o 
   1   6 -38      141.81      149.11      6.62 o 
   2   6 -38       20.96       25.57      4.09 o 
   3   6 -38      122.67      123.80      6.39 o 
   4   6 -38        1.65        0.14      2.68 o 
   5   6 -38       82.75       73.87      4.83 o 
   0   7 -38      368.20      370.00     14.18 o 
   1   7 -38      139.12      125.81      5.72 o 
   2   7 -38       22.94       18.35      3.45 o 
   3   7 -38      449.78      459.06      9.79 o 
   4   7 -38        1.55        0.61      2.32 o 
   0   8 -38        9.52       11.36      4.11 o 
   1   8 -38      228.24      214.67      6.91 o 
   2   8 -38       58.73       62.44      4.16 o 
   3   8 -38        4.64        5.22      2.34 o 
   0   9 -38      422.54      403.70     10.74 o 
   1   9 -38      581.63      579.77     15.97 o 
   2   0 -37      946.60      899.14     22.43 o 
   4   0 -37      265.31      238.37     14.14 o 
   6   0 -37      114.05      114.17      8.98 o 
   1   1 -37      165.81      174.77      8.32 o 
   2   1 -37      340.03      341.96     12.19 o 
   3   1 -37      383.75      387.02     11.54 o 
   4   1 -37      538.79      500.49     12.91 o 
   5   1 -37      123.94      109.74      6.86 o 
   6   1 -37      105.40      100.41      4.87 o 
   7   1 -37       18.94       21.73      2.52 o 
   1   2 -37      833.52      846.53     17.26 o 
   2   2 -37      341.61      345.59     12.35 o 
   3   2 -37      429.74      466.17     11.07 o 
   4   2 -37      125.87      109.29      6.35 o 
   5   2 -37        9.57        6.45      3.21 o 
   6   2 -37       42.90       38.71      3.81 o 
   7   2 -37       62.23       58.64      3.92 o 
   1   3 -37     2619.69     2610.66     26.95 o 
   2   3 -37      873.72      903.57     16.08 o 
   3   3 -37      120.87      127.68      8.10 o 
   4   3 -37       90.90       97.45      6.10 o 
   5   3 -37      160.54      166.84      6.93 o 
   6   3 -37       17.86       15.33      2.79 o 
   7   3 -37       13.86       18.01      2.71 o 
   1   4 -37     1936.52     2009.54     33.23 o 
   2   4 -37       37.19       35.39      5.43 o 
   3   4 -37      365.26      358.80     11.10 o 
   4   4 -37      154.06      144.28      7.86 o 
   5   4 -37      414.16      385.78      9.21 o 
   6   4 -37       76.54       81.16      3.97 o 
   1   5 -37      112.65      113.11      6.24 o 
   2   5 -37       33.60       22.06      4.70 o 
   3   5 -37      248.64      218.73      9.56 o 
   4   5 -37      165.50      159.11      8.09 o 
   5   5 -37      261.56      270.02      8.46 o 
   6   5 -37        5.28        2.04      2.36 o 
   1   6 -37      160.81      146.68      6.76 o 
   2   6 -37      357.33      379.89     10.59 o 
   3   6 -37      705.43      697.61     13.63 o 
   4   6 -37       40.89       40.69      4.35 o 
   5   6 -37      330.53      323.55      6.59 o 
   1   7 -37       75.97       74.77      4.92 o 
   2   7 -37      879.22      919.34     17.73 o 
   3   7 -37       74.43       62.15      4.65 o 
   4   7 -37        3.04        2.80      2.50 o 
   5   7 -37      421.76      429.13     15.06 o 
   1   8 -37        8.65        7.78      2.96 o 
   2   8 -37       19.54       10.33      2.55 o 
   3   8 -37      157.12      141.07      5.09 o 
   4   8 -37      126.78      128.18      5.18 o 
   1   9 -37      524.99      511.46      8.57 o 
   2   9 -37        0.97        0.88      3.24 o 
   0   0 -36    22427.58    20343.47    178.25 o 
   2   0 -36     1119.20     1085.47     28.80 o 
   4   0 -36      490.12      505.69     28.08 o 
   6   0 -36       21.61       27.36      4.26 o 
   0   1 -36     2097.94     1973.29     86.20 o 
   1   1 -36      681.98      694.89     23.28 o 
   2   1 -36     1499.29     1484.90     23.31 o 
   3   1 -36      256.06      247.56      9.46 o 
   4   1 -36      198.44      176.32      8.47 o 
   5   1 -36     1090.03     1101.72     18.17 o 
   6   1 -36      405.41      449.26      8.13 o 
   7   1 -36       48.58       50.15      3.26 o 
   0   2 -36     1871.53     1935.83     60.94 o 
   1   2 -36      804.02      824.35     19.49 o 
   2   2 -36      664.83      607.33     14.24 o 
   3   2 -36      207.21      204.58     12.42 o 
   4   2 -36        1.18        2.62      3.10 o 
   5   2 -36      215.49      211.59      7.86 o 
   6   2 -36      132.17      161.85      6.41 o 
   7   2 -36      183.03      180.41      5.06 o 
   0   3 -36        8.48        6.56      5.39 o 
   1   3 -36      337.74      322.69     10.39 o 
   2   3 -36       26.83       20.97      4.44 o 
   3   3 -36      135.32      124.71     10.00 o 
   4   3 -36        8.02       14.60      3.63 o 
   5   3 -36       15.32       10.93      3.00 o 
   6   3 -36      783.61      820.45     12.23 o 
   7   3 -36        4.49        5.72      2.26 o 
   0   4 -36     3098.54     3348.83     43.78 o 
   1   4 -36      930.34      889.18     17.94 o 
   2   4 -36      540.62      500.76     15.53 o 
   3   4 -36      824.23      850.64     16.34 o 
   4   4 -36      271.52      285.92     10.28 o 
   5   4 -36      282.91      272.77      7.17 o 
   6   4 -36       67.19       69.51      3.91 o 
   7   4 -36      364.83      371.19     14.85 o 
   0   5 -36      110.86      114.52      8.40 o 
   1   5 -36      886.90      838.61     38.76 o 
   2   5 -36       39.77       40.93      5.61 o 
   3   5 -36       18.75       24.13      4.80 o 
   4   5 -36       22.30       17.07      4.05 o 
   5   5 -36       65.87       57.89      4.39 o 
   6   5 -36       49.88       55.29      3.31 o 
   0   6 -36      653.34      680.45     16.36 o 
   1   6 -36      269.12      248.45      8.19 o 
   2   6 -36      335.54      347.21     10.39 o 
   3   6 -36     1714.85     1775.77     36.94 o 
   4   6 -36     1108.80     1141.76     33.60 o 
   5   6 -36      160.30      149.35      6.25 o 
   6   6 -36       68.50       65.26      7.89 o 
   0   7 -36       70.73       81.71      8.41 o 
   1   7 -36       25.48       31.57      3.96 o 
   2   7 -36      123.97      128.99      6.53 o 
   3   7 -36      281.70      252.14      8.03 o 
   4   7 -36      131.75      122.03      4.79 o 
   5   7 -36        3.12        3.47      2.29 o 
   0   8 -36      385.91      375.90     13.49 o 
   1   8 -36      176.55      186.88      7.05 o 
   2   8 -36       63.94       54.45      3.87 o 
   3   8 -36      221.23      204.23      6.26 o 
   4   8 -36       75.14       77.19      4.64 o 
   0   9 -36        0.58        2.01      3.16 o 
   1   9 -36       11.12        8.23      2.56 o 
   2   9 -36        5.32        2.82      3.08 o 
   2   0 -35     5623.78     5408.68    137.41 o 
   4   0 -35     4527.59     4520.51     55.69 o 
   6   0 -35      107.32      113.83      6.58 o 
   8   0 -35       84.38       95.27      7.94 o 
   1   1 -35     1152.33     1088.40     16.07 o 
   2   1 -35     2087.05     2198.36     77.45 o 
   3   1 -35      472.54      428.48     11.90 o 
   4   1 -35      452.16      447.72     10.41 o 
   5   1 -35     1020.93     1036.63     18.35 o 
   6   1 -35      389.11      376.88      7.64 o 
   7   1 -35      209.38      217.29      5.36 o 
   1   2 -35      288.43      266.67      9.13 o 
   2   2 -35      324.68      376.37     12.80 o 
   3   2 -35      324.98      368.25     11.17 o 
   4   2 -35      185.36      183.95      7.84 o 
   5   2 -35      199.40      193.67      6.84 o 
   6   2 -35      744.72      822.94     11.65 o 
   7   2 -35      147.86      160.77      4.68 o 
   1   3 -35     1216.74     1268.90     18.69 o 
   2   3 -35        8.59        7.39      3.84 o 
   3   3 -35      162.72      141.15      8.29 o 
   4   3 -35      176.49      167.93      7.43 o 
   5   3 -35      172.80      185.05      6.49 o 
   6   3 -35      861.66      865.73     12.83 o 
   7   3 -35        3.30        3.02      2.13 o 
   1   4 -35     1853.08     1827.95     22.54 o 
   2   4 -35      874.41      937.94     17.72 o 
   3   4 -35      304.59      319.29     10.83 o 
   4   4 -35       22.82       31.08      5.02 o 
   5   4 -35      311.72      309.88      7.76 o 
   6   4 -35      380.47      389.54      7.64 o 
   7   4 -35       66.86       64.98      4.07 o 
   1   5 -35     2979.05     3056.64     72.62 o 
   2   5 -35      633.59      649.83     16.01 o 
   3   5 -35      573.27      576.78     17.78 o 
   4   5 -35       68.91       79.79      5.27 o 
   5   5 -35      208.71      224.27      7.22 o 
   6   5 -35        7.28        7.47      2.39 o 
   1   6 -35     1072.16     1057.87     15.92 o 
   2   6 -35       94.35       88.34      6.31 o 
   3   6 -35      937.01      940.06     16.10 o 
   4   6 -35       39.34       43.27      3.97 o 
   5   6 -35      288.07      287.08      7.17 o 
   6   6 -35       13.04        9.90      2.80 o 
   1   7 -35      128.22      124.93      6.27 o 
   2   7 -35        0.31        2.18      2.77 o 
   3   7 -35      419.56      411.19     10.27 o 
   4   7 -35      150.19      153.97      6.00 o 
   5   7 -35      238.12      233.43      6.18 o 
   1   8 -35      145.38      145.58      6.56 o 
   2   8 -35       18.14       18.87      3.13 o 
   3   8 -35       10.38        7.94      2.74 o 
   4   8 -35       10.66       12.43      2.94 o 
   1   9 -35      382.33      405.92     15.67 o 
   2   9 -35       78.79       78.39      8.30 o 
   3   9 -35       46.75       34.51      4.29 o 
   0   0 -34       50.10       45.21      9.55 o 
   2   0 -34      114.85       86.00      7.01 o 
   4   0 -34      712.63      690.70     21.56 o 
   6   0 -34     1027.21     1104.72     19.22 o 
   8   0 -34       45.20       50.26      3.91 o 
   0   1 -34     4685.85     4188.27     86.80 o 
   1   1 -34      420.40      352.93      8.88 o 
   2   1 -34      814.21      748.33     13.49 o 
   3   1 -34      940.58      878.23     16.22 o 
   4   1 -34      116.68      116.46      6.30 o 
   5   1 -34      784.54      813.99     12.10 o 
   6   1 -34      700.45      730.16     10.77 o 
   7   1 -34      146.60      143.33      4.68 o 
   8   1 -34      711.97      780.99     15.01 o 
   0   2 -34        6.39        4.50      3.90 o 
   1   2 -34      440.80      418.71     11.48 o 
   2   2 -34     2066.16     2089.74     50.19 o 
   3   2 -34      785.48      859.89     16.43 o 
   4   2 -34     2918.29     3081.27     27.81 o 
   5   2 -34      194.50      202.60      6.93 o 
   6   2 -34      484.25      487.22      8.56 o 
   7   2 -34       30.85       34.64      2.95 o 
   0   3 -34     7800.47     7915.17    201.73 o 
   1   3 -34     2405.11     2563.03     26.71 o 
   2   3 -34      128.92      136.63      7.65 o 
   3   3 -34       12.20       21.79      4.95 o 
   4   3 -34     1287.41     1392.51     18.73 o 
   5   3 -34      205.99      210.64      7.00 o 
   6   3 -34      124.35      129.12      4.87 o 
   7   3 -34       18.05       16.52      2.50 o 
   0   4 -34      189.07      183.95     12.01 o 
   1   4 -34     2862.12     3031.13     40.06 o 
   2   4 -34     1434.37     1536.94     44.73 o 
   3   4 -34      214.09      228.55     10.97 o 
   4   4 -34     1653.43     1665.89     20.10 o 
   5   4 -34       17.98       14.46      3.11 o 
   6   4 -34       87.79       88.70      4.46 o 
   7   4 -34       10.45       14.01      2.64 o 
   0   5 -34      325.45      307.22     16.05 o 
   1   5 -34      905.77      934.63     17.20 o 
   2   5 -34      796.34      855.48     24.58 o 
   3   5 -34      333.03      332.45     12.79 o 
   4   5 -34      110.34      107.88      6.68 o 
   5   5 -34      114.99      118.84      5.27 o 
   6   5 -34       60.51       64.21      3.70 o 
   0   6 -34      620.76      582.61     15.72 o 
   1   6 -34      913.46      907.16     24.51 o 
   2   6 -34       98.24       95.37      6.43 o 
   3   6 -34      615.34      628.08     18.81 o 
   4   6 -34      166.14      159.23      6.45 o 
   5   6 -34        9.46        8.54      2.76 o 
   6   6 -34       15.52       17.92      3.23 o 
   0   7 -34     2787.86     2866.55    107.84 o 
   1   7 -34      536.94      564.40     11.42 o 
   2   7 -34       84.01       79.37      5.24 o 
   3   7 -34      511.87      522.87     10.10 o 
   4   7 -34        4.68        4.39      2.57 o 
   5   7 -34      310.54      312.34      7.33 o 
   0   8 -34       48.86       53.60      7.00 o 
   1   8 -34      120.68      112.35      6.12 o 
   2   8 -34      292.62      277.37      7.78 o 
   3   8 -34       42.53       44.44      3.49 o 
   4   8 -34      150.18      158.05      5.42 o 
   0   9 -34        1.96        1.35      3.79 o 
   1   9 -34      756.01      793.89     12.07 o 
   2   9 -34       29.85       26.00      3.73 o 
   3   9 -34      474.38      490.99     12.00 o 
   0  10 -34       34.67       28.11      5.87 o 
   2   0 -33     7808.58     6908.54     45.74 o 
   4   0 -33       15.58       16.16      6.60 o 
   6   0 -33      610.12      668.53     13.71 o 
   8   0 -33      318.28      340.91      8.32 o 
   1   1 -33       18.52       22.74      3.45 o 
   2   1 -33     2151.30     1950.52     20.29 o 
   3   1 -33       50.77       45.44      5.15 o 
   4   1 -33       29.42       21.55      3.82 o 
   5   1 -33      141.69      144.60      5.90 o 
   6   1 -33      111.60      101.46      4.57 o 
   7   1 -33        1.15        1.18      2.02 o 
   8   1 -33      212.39      198.08      5.18 o 
   1   2 -33     2155.45     1917.23     23.19 o 
   2   2 -33     7289.48     6432.51     56.03 o 
   3   2 -33     1300.02     1258.56     17.44 o 
   4   2 -33      353.54      399.27     10.46 o 
   5   2 -33      724.73      683.93     13.42 o 
   6   2 -33     1706.89     1888.58     23.98 o 
   7   2 -33      108.52      107.21      4.31 o 
   8   2 -33      103.44      116.06      5.96 o 
   1   3 -33     2083.97     1869.62     35.11 o 
   2   3 -33      284.58      270.25      9.68 o 
   3   3 -33       81.28       97.59      9.50 o 
   4   3 -33      127.17      102.46      6.35 o 
   5   3 -33      143.55      130.95      5.96 o 
   6   3 -33      139.77      146.41      5.25 o 
   7   3 -33        2.09        0.98      2.02 o 
   1   4 -33     1314.46     1367.82     20.05 o 
   2   4 -33      354.07      380.84     12.10 o 
   3   4 -33      255.20      253.46     11.34 o 
   4   4 -33       38.99       35.01      3.99 o 
   5   4 -33      104.51       90.20      5.03 o 
   6   4 -33      427.75      468.63      9.91 o 
   7   4 -33      121.17      119.09      4.84 o 
   1   5 -33      985.49      981.86     17.70 o 
   2   5 -33      143.31      154.95      9.25 o 
   3   5 -33       11.87       18.64      4.96 o 
   4   5 -33        7.02        6.62      3.46 o 
   5   5 -33      168.99      171.50      6.11 o 
   6   5 -33      252.75      263.79      7.24 o 
   7   5 -33      331.35      339.29      9.87 o 
   1   6 -33      166.09      170.97      7.50 o 
   2   6 -33      160.79      145.87      7.68 o 
   3   6 -33      389.87      377.49     11.93 o 
   4   6 -33       14.89       15.22      4.08 o 
   5   6 -33      330.70      353.44      8.82 o 
   6   6 -33       75.20       72.86      4.85 o 
   1   7 -33      977.77      948.16     20.31 o 
   2   7 -33      360.80      342.88      9.14 o 
   3   7 -33      290.49      279.82      7.82 o 
   4   7 -33      298.45      278.27      7.27 o 
   5   7 -33      645.06      634.86     10.63 o 
   6   7 -33      405.05      376.96     13.65 o 
   1   8 -33      783.48      790.35     14.22 o 
   2   8 -33     1235.32     1285.81     15.38 o 
   3   8 -33      172.44      158.93      5.52 o 
   4   8 -33        0.36        2.70      2.36 o 
   5   8 -33      300.57      297.95     12.27 o 
   1   9 -33      386.23      401.70     14.01 o 
   2   9 -33       12.62       12.31      3.41 o 
   3   9 -33      237.45      235.18      7.04 o 
   1  10 -33      346.09      335.88      9.93 o 
   0   0 -32     1655.80     1384.24     37.07 o 
   2   0 -32      132.61      111.35      6.57 o 
   4   0 -32     2500.62     2623.88    100.53 o 
   6   0 -32     2020.49     1947.29     28.53 o 
   8   0 -32      680.16      686.87     11.84 o 
   0   1 -32     1057.89     1011.07     22.44 o 
   1   1 -32      127.54      124.42      5.61 o 
   2   1 -32      190.48      161.64      5.83 o 
   3   1 -32      824.53      769.83     24.74 o 
   4   1 -32     1107.27     1097.02     16.24 o 
   5   1 -32       47.29       49.34      3.82 o 
   6   1 -32      221.42      202.11      5.93 o 
   7   1 -32      116.23      109.81      4.46 o 
   8   1 -32        1.46        5.57      1.92 o 
   0   2 -32     4802.46     4260.53    102.82 o 
   1   2 -32     1169.30      985.17     15.72 o 
   2   2 -32      315.20      279.92     10.41 o 
   3   2 -32      511.00      501.71     11.43 o 
   4   2 -32      838.22      874.16     14.88 o 
   5   2 -32      665.92      693.26     11.82 o 
   6   2 -32      266.33      262.24      6.71 o 
   7   2 -32       16.92       19.93      2.63 o 
   8   2 -32      100.55      101.93      3.81 o 
   0   3 -32     1332.90     1296.25     77.41 o 
   1   3 -32      238.31      234.90     10.20 o 
   2   3 -32     2834.81     2764.87     92.73 o 
   3   3 -32      152.53      160.07      8.62 o 
   4   3 -32      414.75      393.10      9.40 o 
   5   3 -32      682.76      693.81     11.82 o 
   6   3 -32       53.63       54.22      3.54 o 
   7   3 -32        7.65        7.69      2.20 o 
   8   3 -32       61.64       57.53      3.75 o 
   0   4 -32     3838.71     4222.69     58.04 o 
   1   4 -32      581.12      586.82     13.23 o 
   2   4 -32      267.15      313.36     15.56 o 
   3   4 -32       79.61       77.31      7.39 o 
   4   4 -32     1343.81     1348.07     18.24 o 
   5   4 -32      327.37      310.00      8.06 o 
   6   4 -32      120.54      110.50      4.64 o 
   7   4 -32      248.13      247.02      5.90 o 
   0   5 -32       46.36       51.87      9.48 o 
   1   5 -32     1740.80     1752.73     41.67 o 
   2   5 -32     1426.42     1439.61     73.84 o 
   3   5 -32      156.43      149.44      8.07 o 
   4   5 -32      121.69      115.10      6.48 o 
   5   5 -32      136.71      132.34      5.63 o 
   6   5 -32      282.58      290.84      7.76 o 
   7   5 -32        1.16        3.27      2.06 o 
   0   6 -32     1681.58     1825.87     34.18 o 
   1   6 -32      771.24      738.71     13.72 o 
   2   6 -32       54.34       51.28      5.55 o 
   3   6 -32      565.73      588.97     14.42 o 
   4   6 -32      665.60      698.43     15.09 o 
   5   6 -32      150.64      138.73      6.97 o 
   6   6 -32      119.58      121.52      5.45 o 
   0   7 -32      951.04      955.83     24.69 o 
   1   7 -32       73.00       68.74      5.38 o 
   2   7 -32      136.93      134.69      6.50 o 
   3   7 -32      423.78      416.31     10.40 o 
   4   7 -32      532.74      495.22     10.56 o 
   5   7 -32      120.22      107.17      5.48 o 
   6   7 -32       58.31       62.19      5.51 o 
   0   8 -32       93.14       83.58      9.56 o 
   1   8 -32      746.35      758.82     19.60 o 
   2   8 -32       29.56       28.72      3.33 o 
   3   8 -32      562.35      542.21      9.46 o 
   4   8 -32        9.81       11.66      2.79 o 
   5   8 -32      367.13      371.15     39.62 o 
   0   9 -32       28.89       26.67      5.19 o 
   1   9 -32       43.09       36.43      3.93 o 
   2   9 -32       20.97       17.27      3.19 o 
   3   9 -32       18.84       18.87      3.32 o 
   4   9 -32      173.14      150.85      9.40 o 
   0  10 -32       75.36       80.86      9.32 o 
   1  10 -32      373.69      331.53      8.12 o 
   2  10 -32      111.15      107.20      9.56 o 
   2   0 -31      887.88      776.25     17.11 o 
   4   0 -31     2192.21     2321.09     39.98 o 
   6   0 -31      234.06      229.62      8.89 o 
   8   0 -31       57.90       61.23      4.65 o 
   1   1 -31       53.68       64.16      4.30 o 
   2   1 -31     6922.10     7064.99    109.55 o 
   3   1 -31     1308.84     1205.08     14.34 o 
   4   1 -31      421.33      482.65     10.47 o 
   5   1 -31       49.99       46.27      3.70 o 
   6   1 -31      479.03      443.11      8.24 o 
   7   1 -31      552.21      581.67     10.44 o 
   8   1 -31      146.55      147.85      4.28 o 
   1   2 -31      428.63      343.92      7.86 o 
   2   2 -31     1141.99     1006.06     16.77 o 
   3   2 -31      159.97      147.57      6.87 o 
   4   2 -31     1636.91     1670.85     17.12 o 
   5   2 -31      210.47      212.33      6.02 o 
   6   2 -31     1225.42     1243.91     13.88 o 
   7   2 -31       60.39       68.45      3.73 o 
   8   2 -31       25.12       34.43      2.53 o 
   1   3 -31      178.63      141.54      6.07 o 
   2   3 -31      134.86      132.84      7.08 o 
   3   3 -31      166.78      177.32      9.01 o 
   4   3 -31      529.02      502.11     10.36 o 
   5   3 -31     2049.29     2109.05     21.55 o 
   6   3 -31      632.03      622.49     10.74 o 
   7   3 -31      350.39      360.19      7.48 o 
   8   3 -31      126.32      107.93      4.53 o 
   1   4 -31      195.69      166.89      6.91 o 
   2   4 -31     6453.86     6915.34     56.30 o 
   3   4 -31     1530.16     1590.93     26.02 o 
   4   4 -31      129.38      136.93      6.28 o 
   5   4 -31       68.17       79.63      4.93 o 
   6   4 -31      335.03      338.71      7.92 o 
   7   4 -31       36.55       40.61      3.05 o 
   1   5 -31      939.16      957.52     17.16 o 
   2   5 -31     5340.34     5641.29    146.87 o 
   3   5 -31      293.55      281.27      9.88 o 
   4   5 -31       22.43       21.46      4.12 o 
   5   5 -31      171.11      195.70      6.63 o 
   6   5 -31      299.73      298.65      7.19 o 
   7   5 -31      114.01      115.05      4.26 o 
   1   6 -31     1671.92     1751.67     20.99 o 
   2   6 -31      262.62      227.08      9.67 o 
   3   6 -31     1047.63     1042.71     29.53 o 
   4   6 -31      199.79      229.86      8.73 o 
   5   6 -31       32.34       37.38      4.51 o 
   6   6 -31        0.78        4.40      2.45 o 
   1   7 -31      667.73      668.37     12.95 o 
   2   7 -31      137.49      128.71      5.92 o 
   3   7 -31      285.40      287.51      9.05 o 
   4   7 -31      181.70      192.74      8.56 o 
   5   7 -31       44.01       47.94      4.70 o 
   6   7 -31      133.05      130.84      5.43 o 
   1   8 -31      157.38      156.52      7.44 o 
   2   8 -31       66.85       68.11      4.30 o 
   3   8 -31       84.79       92.97      4.95 o 
   4   8 -31       13.06       15.46      3.05 o 
   5   8 -31      628.31      663.83     13.61 o 
   1   9 -31      579.98      553.91     10.90 o 
   2   9 -31       68.28       59.01      4.43 o 
   3   9 -31      145.40      139.59      5.54 o 
   4   9 -31      130.59      123.05      6.08 o 
   1  10 -31      100.51       80.49      5.01 o 
   2  10 -31       52.82       46.42      3.92 o 
   0   0 -30      805.91      718.65     26.20 o 
   2   0 -30     2420.61     2459.64     25.29 o 
   4   0 -30      756.12      763.02     17.93 o 
   6   0 -30      134.51      117.26      6.96 o 
   8   0 -30       17.50       22.84      3.35 o 
   0   1 -30    11300.77    11118.62    153.26 o 
   1   1 -30      192.68      192.69     12.61 o 
   2   1 -30       14.40       16.85      2.65 o 
   3   1 -30      313.53      296.04      8.02 o 
   4   1 -30    10008.51    10325.51    127.07 o 
   5   1 -30       69.50       81.33      4.49 o 
   6   1 -30       55.09       72.64      4.08 o 
   7   1 -30       93.95       89.94      4.09 o 
   8   1 -30      637.21      691.27      8.41 o 
   0   2 -30       52.64       64.83      5.45 o 
   1   2 -30      139.96      134.70      4.95 o 
   2   2 -30       13.63       20.46      3.43 o 
   3   2 -30      128.48      122.96      5.72 o 
   4   2 -30      283.83      275.69      7.68 o 
   5   2 -30      216.53      215.44      5.98 o 
   6   2 -30      737.45      792.25     10.80 o 
   7   2 -30      158.60      170.65      5.75 o 
   8   2 -30       11.08        8.02      2.01 o 
   0   3 -30     8551.64     7956.74     53.53 o 
   1   3 -30      652.19      563.58     11.91 o 
   2   3 -30      252.54      229.81      7.13 o 
   3   3 -30      225.92      244.84     10.13 o 
   4   3 -30     5845.86     6142.93     35.91 o 
   5   3 -30     1135.98     1185.94     15.27 o 
   6   3 -30       15.03       15.67      2.67 o 
   7   3 -30      156.49      150.82      4.91 o 
   8   3 -30      340.45      347.35      6.46 o 
   0   4 -30      413.49      355.11     13.50 o 
   1   4 -30     1212.96     1057.17     15.66 o 
   2   4 -30     1457.94     1684.44     61.35 o 
   3   4 -30     1702.62     1793.51     27.73 o 
   4   4 -30     1439.79     1488.28     17.24 o 
   5   4 -30       64.86       65.06      4.29 o 
   6   4 -30       96.98      105.96      4.75 o 
   7   4 -30        7.53        6.81      2.21 o 
   8   4 -30      384.08      389.20     18.09 o 
   0   5 -30      154.74      167.49     10.14 o 
   1   5 -30     1010.82     1034.10     21.90 o 
   2   5 -30      113.96      128.67      9.38 o 
   3   5 -30     1795.53     1860.85     30.17 o 
   4   5 -30      570.83      614.07     12.87 o 
   5   5 -30      214.76      239.56      7.30 o 
   6   5 -30      145.60      140.75      5.44 o 
   7   5 -30      473.48      511.98      7.98 o 
   0   6 -30     3325.81     3353.13    107.34 o 
   1   6 -30      143.36      148.29      7.37 o 
   2   6 -30       39.91       40.35      6.09 o 
   3   6 -30      537.80      542.67     14.39 o 
   4   6 -30       33.64       35.12      4.66 o 
   5   6 -30       71.39       77.66      6.55 o 
   6   6 -30      169.06      163.74      5.76 o 
   7   6 -30       36.21       26.31      3.75 o 
   0   7 -30     1285.45     1310.63     28.71 o 
   1   7 -30      750.83      719.57     16.97 o 
   2   7 -30      110.14      117.28      6.22 o 
   3   7 -30      812.61      869.13     16.74 o 
   4   7 -30      201.17      197.24      8.88 o 
   5   7 -30      143.17      145.46      7.04 o 
   6   7 -30       47.10       47.13      3.95 o 
   0   8 -30       11.66       23.48      6.00 o 
   1   8 -30      308.86      305.81      9.89 o 
   2   8 -30       35.71       54.81      4.05 o 
   3   8 -30      103.70      100.54      5.24 o 
   4   8 -30       16.02       15.90      3.68 o 
   5   8 -30      224.68      218.54      8.60 o 
   0   9 -30      297.22      291.34     12.29 o 
   1   9 -30      440.10      433.16      8.83 o 
   2   9 -30       39.30       39.10      3.97 o 
   3   9 -30      220.06      235.69      6.95 o 
   4   9 -30        5.30        2.58      2.46 o 
   0  10 -30      164.48      148.89      7.53 o 
   1  10 -30       73.80       69.44      4.98 o 
   2  10 -30       23.27       17.53      2.69 o 
   2   0 -29     1900.14     1656.37     20.14 o 
   4   0 -29      568.10      515.28     18.52 o 
   6   0 -29      246.73      257.38      9.60 o 
   8   0 -29      105.26      120.31      5.74 o 
   1   1 -29      841.39      921.27     12.43 o 
   2   1 -29      262.44      230.46      5.87 o 
   3   1 -29      282.64      256.10      7.11 o 
   4   1 -29      519.29      496.35     11.59 o 
   5   1 -29      433.64      455.94      8.51 o 
   6   1 -29      242.15      238.43      6.43 o 
   7   1 -29       17.84       14.59      2.54 o 
   8   1 -29       14.72       15.57      2.31 o 
   1   2 -29      206.93      233.37      5.96 o 
   2   2 -29     2080.18     1800.28     28.94 o 
   3   2 -29     1304.91     1213.65     15.67 o 
   4   2 -29      226.62      198.51      6.70 o 
   5   2 -29       64.25       60.38      3.85 o 
   6   2 -29     1587.13     1670.66     18.59 o 
   7   2 -29      441.93      470.82      8.20 o 
   8   2 -29       34.08       31.77      2.62 o 
   1   3 -29      563.36      534.45      9.61 o 
   2   3 -29     2205.34     2109.06     23.57 o 
   3   3 -29      229.34      237.16      8.35 o 
   4   3 -29       96.25      100.29      5.50 o 
   5   3 -29      169.04      160.03      6.02 o 
   6   3 -29      492.34      493.98      9.55 o 
   7   3 -29      193.17      187.38      5.40 o 
   8   3 -29       21.94       31.80      2.72 o 
   1   4 -29     2019.00     1869.82     33.96 o 
   2   4 -29       73.19       80.37      5.11 o 
   3   4 -29     1540.08     1578.29     21.67 o 
   4   4 -29      416.28      419.38      9.69 o 
   5   4 -29      865.50      844.94     13.09 o 
   6   4 -29      102.48      111.24      4.56 o 
   7   4 -29       55.42       57.71      3.48 o 
   8   4 -29      267.55      292.63      7.21 o 
   1   5 -29     1043.18     1104.70     21.23 o 
   2   5 -29     2748.98     2784.56     39.48 o 
   3   5 -29     1127.07     1065.10     18.05 o 
   4   5 -29      174.89      153.07      7.38 o 
   5   5 -29      413.33      420.84      9.34 o 
   6   5 -29      352.31      338.87      9.86 o 
   7   5 -29       92.91       90.03      4.10 o 
   1   6 -29      510.61      489.93     12.88 o 
   2   6 -29      678.88      678.73     14.30 o 
   3   6 -29      380.06      420.24     11.77 o 
   4   6 -29      140.51      120.02      7.07 o 
   5   6 -29      600.76      620.81     18.39 o 
   6   6 -29       14.60       15.42      2.69 o 
   7   6 -29      125.72      126.29      4.83 o 
   1   7 -29      199.10      191.16      8.85 o 
   2   7 -29      125.30      123.35      6.50 o 
   3   7 -29      396.68      393.00     10.58 o 
   4   7 -29       77.53       73.73      6.26 o 
   5   7 -29      544.71      566.54     21.77 o 
   6   7 -29      197.98      180.75     10.87 o 
   1   8 -29      834.30      846.40     13.81 o 
   2   8 -29     1266.17     1291.21     17.96 o 
   3   8 -29      215.30      242.57      8.34 o 
   4   8 -29       17.25       16.36      3.78 o 
   5   8 -29       82.12       99.51     10.82 o 
   1   9 -29       42.95       45.73      3.94 o 
   2   9 -29       79.21       88.39      5.40 o 
   3   9 -29       12.38       15.53      3.11 o 
   4   9 -29      126.01      116.79      4.72 o 
   1  10 -29      550.67      592.20     15.10 o 
   2  10 -29      642.95      664.10     12.99 o 
   3  10 -29      195.16      195.96     10.28 o 
   0   0 -28     2744.17     2504.93     51.87 o 
   2   0 -28      303.24      247.19      8.31 o 
   4   0 -28      278.73      240.30     12.50 o 
   6   0 -28      275.90      276.74     10.25 o 
   8   0 -28      384.55      386.07      9.21 o 
   0   1 -28      512.69      463.72     11.14 o 
   1   1 -28     2546.57     2825.31     29.11 o 
   2   1 -28      708.69      694.27      9.41 o 
   3   1 -28      359.78      312.06      7.64 o 
   4   1 -28       29.48       22.07      4.07 o 
   5   1 -28      155.44      138.09      5.31 o 
   6   1 -28      480.08      527.05      8.97 o 
   7   1 -28       41.60       36.55      3.14 o 
   8   1 -28      116.79       98.15      4.01 o 
   0   2 -28     4217.37     4127.72     34.96 o 
   1   2 -28      491.61      569.36      8.68 o 
   2   2 -28      663.04      617.74      9.89 o 
   3   2 -28      995.70      971.28     20.49 o 
   4   2 -28      902.05      928.59     12.67 o 
   5   2 -28      353.80      354.86      7.25 o 
   6   2 -28      847.01      832.54     11.12 o 
   7   2 -28      132.32      132.16      4.90 o 
   8   2 -28       13.37       15.38      2.30 o 
   0   3 -28     1940.24     1950.72     24.40 o 
   1   3 -28      571.55      528.06      9.41 o 
   2   3 -28     3916.10     3769.76     26.25 o 
   3   3 -28      167.22      156.52      6.99 o 
   4   3 -28      248.97      239.31      7.51 o 
   5   3 -28      350.88      328.18      7.32 o 
   6   3 -28       54.92       49.97      3.57 o 
   7   3 -28       78.40       78.93      4.02 o 
   8   3 -28      434.54      494.38      8.69 o 
   0   4 -28      579.42      504.21     15.54 o 
   1   4 -28      891.81      720.61     12.89 o 
   2   4 -28      205.46      196.55      6.84 o 
   3   4 -28     3010.09     3201.82     39.31 o 
   4   4 -28     4285.23     4444.37     55.00 o 
   5   4 -28      504.37      483.40      9.26 o 
   6   4 -28       29.66       31.21      3.07 o 
   7   4 -28      356.86      351.51      6.92 o 
   8   4 -28      765.48      823.27     15.31 o 
   0   5 -28     1500.65     1479.10     27.27 o 
   1   5 -28      790.26      661.62     27.76 o 
   2   5 -28      563.60      567.50     29.18 o 
   3   5 -28      128.50      140.75      7.82 o 
   4   5 -28      918.63      927.50     16.98 o 
   5   5 -28        4.02        4.88      2.72 o 
   6   5 -28      150.32      136.48      5.51 o 
   7   5 -28       12.07       13.93      2.39 o 
   0   6 -28     3308.00     3618.82    113.86 o 
   1   6 -28      718.12      679.22     15.07 o 
   2   6 -28      557.60      567.60     13.20 o 
   3   6 -28     3253.92     3469.98     38.74 o 
   4   6 -28      966.73     1089.67     18.01 o 
   5   6 -28      352.21      380.97      8.77 o 
   6   6 -28      197.19      209.53      6.20 o 
   7   6 -28      368.33      399.57      7.13 o 
   0   7 -28      325.84      307.13     15.41 o 
   1   7 -28      456.06      451.68     11.06 o 
   2   7 -28       93.39       79.18      5.60 o 
   3   7 -28       94.64       98.71      5.90 o 
   4   7 -28      250.18      258.76     10.05 o 
   5   7 -28       36.60       35.68      4.66 o 
   6   7 -28       57.06       67.08      6.62 o 
   0   8 -28       12.20       26.16      6.31 o 
   1   8 -28      549.47      562.33     11.65 o 
   2   8 -28      162.07      152.48      6.46 o 
   3   8 -28      262.67      273.72      8.86 o 
   4   8 -28      146.97      162.16      9.39 o 
   5   8 -28      211.09      226.47      9.48 o 
   6   8 -28       13.01       12.89      3.03 o 
   0   9 -28      589.42      556.58     16.89 o 
   1   9 -28      148.58      154.93      6.11 o 
   2   9 -28      124.52      116.89      6.01 o 
   3   9 -28       49.28       54.42      4.42 o 
   4   9 -28       71.01       67.65      3.94 o 
   0  10 -28       44.38       47.11      5.56 o 
   1  10 -28      287.83      323.84      7.70 o 
   2  10 -28       28.79       26.11      3.15 o 
   3  10 -28      254.11      250.19      5.95 o 
   2   0 -27    13818.32    13533.76    199.26 o 
   4   0 -27      227.47      174.23      9.62 o 
   6   0 -27     1841.54     1844.97     27.63 o 
   8   0 -27      489.09      475.09     10.38 o 
   1   1 -27     2197.05     2395.20     24.97 o 
   2   1 -27       61.57       58.30      3.38 o 
   3   1 -27      561.99      499.75      9.17 o 
   4   1 -27       78.16       70.55      4.64 o 
   5   1 -27       67.47       68.95      4.14 o 
   6   1 -27      204.05      191.71      5.92 o 
   7   1 -27       91.03       93.08      4.31 o 
   8   1 -27       62.31       60.45      3.39 o 
   1   2 -27      534.81      563.48      8.75 o 
   2   2 -27     1611.64     1544.11     13.94 o 
   3   2 -27       48.14       41.23      3.72 o 
   4   2 -27      945.30      878.86     16.69 o 
   5   2 -27      280.69      265.13      6.42 o 
   6   2 -27     1791.63     1777.98     17.25 o 
   7   2 -27      188.36      189.74      5.73 o 
   8   2 -27       95.24      106.84      4.48 o 
   1   3 -27      529.34      497.50      9.06 o 
   2   3 -27      389.21      352.42      8.44 o 
   3   3 -27       66.27       66.42      4.45 o 
   4   3 -27      180.33      175.91      6.85 o 
   5   3 -27     1326.16     1319.80     13.76 o 
   6   3 -27      182.81      187.02      5.73 o 
   7   3 -27      196.25      187.50      5.59 o 
   8   3 -27       54.37       51.51      3.33 o 
   1   4 -27      564.08      483.46      9.34 o 
   2   4 -27      682.89      642.06     15.32 o 
   3   4 -27     1194.58     1247.03     34.38 o 
   4   4 -27        6.53        8.72      3.20 o 
   5   4 -27      500.94      481.90      9.30 o 
   6   4 -27      250.02      234.46      6.09 o 
   7   4 -27       15.45       18.84      2.66 o 
   8   4 -27       15.22       16.40      2.32 o 
   1   5 -27     1211.71     1058.98     15.12 o 
   2   5 -27     4525.04     4951.74     46.79 o 
   3   5 -27     1175.41     1190.76     19.19 o 
   4   5 -27     1062.45     1068.73     16.59 o 
   5   5 -27      265.19      281.74      7.35 o 
   6   5 -27      171.67      187.25      5.76 o 
   7   5 -27       38.78       37.90      2.99 o 
   1   6 -27      742.46      704.00     21.98 o 
   2   6 -27      134.92      168.09     10.30 o 
   3   6 -27     1309.46     1340.84     20.41 o 
   4   6 -27      141.43      138.96      7.66 o 
   5   6 -27      713.74      738.96     13.02 o 
   6   6 -27      342.14      366.38      8.01 o 
   7   6 -27       50.77       50.68      3.47 o 
   1   7 -27     2198.07     2258.35     30.48 o 
   2   7 -27      311.70      296.71      9.98 o 
   3   7 -27      492.95      460.84     10.61 o 
   4   7 -27       21.33       15.47      4.35 o 
   5   7 -27      442.65      457.51     10.78 o 
   6   7 -27       93.40       91.45      7.51 o 
   1   8 -27       74.82       76.55      5.44 o 
   2   8 -27       46.51       51.95      4.66 o 
   3   8 -27       57.29       72.10      5.61 o 
   4   8 -27      120.48      135.47     10.29 o 
   5   8 -27      397.36      432.94     34.02 o 
   6   8 -27        4.42        2.03      2.77 o 
   1   9 -27      543.56      579.30     10.71 o 
   2   9 -27      109.88      114.33      6.11 o 
   3   9 -27      144.58      129.24      5.38 o 
   4   9 -27       82.89       85.08      4.74 o 
   5   9 -27      260.77      234.78      9.25 o 
   1  10 -27       78.94       83.40      4.80 o 
   2  10 -27       62.81       49.84      3.82 o 
   3  10 -27       78.42       78.22      4.12 o 
   0   0 -26      156.12      175.42      7.89 o 
   2   0 -26      136.35      152.15      9.32 o 
   4   0 -26        9.17        7.67      4.30 o 
   6   0 -26       39.67       44.07      5.09 o 
   8   0 -26       16.25        9.47      3.21 o 
   0   1 -26       13.89       67.68      4.71 o 
   1   1 -26       16.66       18.27      1.97 o 
   2   1 -26      934.66     1035.96     11.09 o 
   3   1 -26     1865.64     1856.62     15.42 o 
   4   1 -26     1914.22     1686.91     18.17 o 
   5   1 -26       42.41       44.08      3.59 o 
   6   1 -26      167.37      153.37      5.50 o 
   7   1 -26      366.27      371.17      8.05 o 
   8   1 -26      535.91      563.09      9.10 o 
   9   1 -26        2.88        3.21      2.14 o 
   0   2 -26      433.34      392.24     76.74 o 
   1   2 -26     1390.31     1334.82     12.70 o 
   2   2 -26      579.89      657.17      9.07 o 
   3   2 -26     1133.44     1057.14     22.98 o 
   4   2 -26       75.45       59.25      4.35 o 
   5   2 -26      508.64      512.95      8.42 o 
   6   2 -26       69.33       79.09      4.32 o 
   7   2 -26       15.26       15.91      2.70 o 
   8   2 -26      216.77      214.78      5.86 o 
   0   3 -26     4076.85     3807.15    773.99 o 
   1   3 -26      608.21      649.98     12.85 o 
   2   3 -26       83.62       77.95      4.47 o 
   3   3 -26      106.68      103.27      4.70 o 
   4   3 -26     1800.23     1813.90     18.46 o 
   5   3 -26      691.39      659.26      9.73 o 
   6   3 -26      841.64      939.67     12.65 o 
   7   3 -26       78.86       81.48      4.18 o 
   8   3 -26      320.90      332.42      7.95 o 
   0   4 -26     2009.92     1680.37    496.33 o 
   1   4 -26      279.59      279.98      7.25 o 
   2   4 -26     1096.24     1093.85     14.89 o 
   3   4 -26      211.72      182.02      7.72 o 
   4   4 -26       89.02       83.05      5.08 o 
   5   4 -26       50.69       53.43      3.95 o 
   6   4 -26      621.50      598.51      9.92 o 
   7   4 -26        5.81        7.70      2.34 o 
   8   4 -26        2.26        2.68      1.98 o 
   0   5 -26     1433.19     1511.82     52.39 o 
   1   5 -26     2361.36     2124.44     41.90 o 
   2   5 -26      112.57      102.61      7.52 o 
   3   5 -26     2193.53     2195.85     25.49 o 
   4   5 -26      150.70      157.72      6.50 o 
   5   5 -26      448.21      462.14      9.47 o 
   6   5 -26      754.11      753.31     10.78 o 
   7   5 -26      267.73      266.07      6.61 o 
   8   5 -26      110.81      115.33      4.57 o 
   0   6 -26       98.53       94.74     21.27 o 
   1   6 -26       17.04       17.03      4.53 o 
   2   6 -26     1935.89     2046.33     32.80 o 
   3   6 -26      310.85      284.73     11.71 o 
   4   6 -26       66.06       58.21      7.29 o 
   5   6 -26      130.24      134.35      5.98 o 
   6   6 -26      168.30      166.87      5.88 o 
   7   6 -26       54.51       53.64      3.58 o 
   0   7 -26     1192.00     1258.47     63.91 o 
   1   7 -26     2233.97     2374.27     27.56 o 
   2   7 -26       54.50       69.12      5.50 o 
   3   7 -26      723.78      694.46     21.17 o 
   4   7 -26      185.28      202.42     10.48 o 
   5   7 -26      522.63      529.48     11.70 o 
   6   7 -26      204.87      207.64      6.76 o 
   7   7 -26      413.12      416.57      9.97 o 
   0   8 -26       50.94       64.89      6.79 o 
   1   8 -26      996.40     1051.30     15.92 o 
   2   8 -26      180.14      183.48      7.23 o 
   3   8 -26      332.86      346.59     10.13 o 
   4   8 -26       81.47       79.36      6.96 o 
   5   8 -26       54.47       46.71      6.26 o 
   6   8 -26       89.60       87.04      5.64 o 
   0   9 -26      204.72      163.81      8.86 o 
   1   9 -26      222.07      258.94      7.80 o 
   2   9 -26      342.30      332.48     11.34 o 
   3   9 -26      165.33      154.83      6.42 o 
   4   9 -26      124.00      120.34      5.41 o 
   5   9 -26       86.33       79.18      4.21 o 
   0  10 -26      253.69      237.73     10.32 o 
   1  10 -26       42.71       34.31      3.68 o 
   2  10 -26      125.75      109.60      5.25 o 
   3  10 -26       33.10       34.11      3.32 o 
   0  11 -26        5.35        3.90      4.78 o 
   1  11 -26      106.65       99.53      8.35 o 
   2   0 -25      154.10      169.16      7.67 o 
   4   0 -25      622.36      677.13     18.45 o 
   6   0 -25      257.05      254.91     12.31 o 
   8   0 -25       37.49       41.07      4.30 o 
   1   1 -25     2276.96     2493.45     30.40 o 
   2   1 -25      262.21      352.83      6.51 o 
   3   1 -25     1579.89     1623.02     20.69 o 
   4   1 -25      392.04      351.47      8.24 o 
   5   1 -25       33.60       32.31      3.30 o 
   6   1 -25      253.85      269.08      6.77 o 
   7   1 -25      475.15      457.56      8.18 o 
   8   1 -25      326.32      340.08      7.36 o 
   9   1 -25       50.78       50.44      3.47 o 
   1   2 -25     1321.05     1335.15     27.36 o 
   2   2 -25     4129.31     4001.18     34.50 o 
   3   2 -25      725.55      646.23      9.13 o 
   4   2 -25      193.07      204.26      6.51 o 
   5   2 -25      335.61      330.39      6.95 o 
   6   2 -25     3404.60     3437.25     24.70 o 
   7   2 -25      162.67      156.13      5.44 o 
   8   2 -25       30.65       25.16      2.96 o 
   1   3 -25      346.13      400.35      7.90 o 
   2   3 -25      218.10      189.63      5.99 o 
   3   3 -25      169.50      130.39      5.03 o 
   4   3 -25      116.79      106.27      5.42 o 
   5   3 -25     1731.42     1817.23     19.49 o 
   6   3 -25      828.27      917.54     11.43 o 
   7   3 -25      203.13      207.04      6.50 o 
   8   3 -25       20.28       18.60      2.68 o 
   1   4 -25      557.82      546.92      9.65 o 
   2   4 -25     2395.22     2391.98     20.72 o 
   3   4 -25      681.27      583.65     12.88 o 
   4   4 -25     1276.94     1281.44     14.53 o 
   5   4 -25      548.35      544.49      8.88 o 
   6   4 -25      566.19      616.72      9.88 o 
   7   4 -25      193.42      197.47      6.26 o 
   8   4 -25      105.32      121.06      4.42 o 
   1   5 -25     1425.77     1282.95     16.31 o 
   2   5 -25     1837.89     1694.14     20.66 o 
   3   5 -25     1546.33     1527.29     22.25 o 
   4   5 -25      659.16      644.11     10.42 o 
   5   5 -25      121.75      156.18      6.22 o 
   6   5 -25       69.06       70.52      4.21 o 
   7   5 -25       34.76       32.26      2.96 o 
   8   5 -25       38.19       35.04      2.67 o 
   1   6 -25      668.66      704.44     13.26 o 
   2   6 -25      127.83      114.67      7.26 o 
   3   6 -25     1887.39     1902.23     29.30 o 
   4   6 -25        6.53        0.52      3.46 o 
   5   6 -25      429.68      480.26     10.00 o 
   6   6 -25       42.00       40.18      3.70 o 
   7   6 -25       75.89       65.37      3.53 o 
   1   7 -25     1055.88      990.63     20.89 o 
   2   7 -25      381.04      341.85     11.07 o 
   3   7 -25      825.30      789.27     19.32 o 
   4   7 -25        7.54        9.40      3.62 o 
   5   7 -25      115.98      101.74      6.22 o 
   6   7 -25       34.50       28.32      3.90 o 
   7   7 -25       98.12       92.32      6.57 o 
   1   8 -25     2753.94     2939.50     29.89 o 
   2   8 -25      192.83      145.33     22.36 o 
   3   8 -25      337.78      345.15     10.25 o 
   4   8 -25       38.88       45.07      4.64 o 
   5   8 -25      493.00      513.29     22.58 o 
   6   8 -25      169.44      165.26      6.43 o 
   1   9 -25       45.62       53.96      4.50 o 
   2   9 -25      353.88      351.13     10.00 o 
   3   9 -25       32.95       31.14      4.06 o 
   4   9 -25       23.27       20.99      3.35 o 
   5   9 -25      190.85      189.96      9.10 o 
   1  10 -25       43.01       49.84      4.30 o 
   2  10 -25      124.06      135.90      5.75 o 
   3  10 -25      120.97      123.52      5.15 o 
   4  10 -25      419.09      420.29     26.24 o 
   1  11 -25       15.40       15.42      2.90 o 
   0   0 -24    22998.42    25326.62    124.20 o 
   2   0 -24      113.10      137.80      6.12 o 
   4   0 -24     1571.59     1524.87     24.99 o 
   6   0 -24     1055.49     1034.06     17.46 o 
   8   0 -24      601.38      662.99     13.25 o 
   0   1 -24      889.91     1106.32     22.49 o 
   1   1 -24     4854.06     5466.91     57.15 o 
   2   1 -24      848.45     1024.04     11.93 o 
   3   1 -24      408.14      418.47      7.17 o 
   4   1 -24      101.49       83.15      4.22 o 
   5   1 -24      625.73      675.43      9.81 o 
   6   1 -24      141.52      138.31      5.25 o 
   7   1 -24      615.36      654.82     10.40 o 
   8   1 -24      246.93      237.74      5.90 o 
   9   1 -24       21.38       19.83      2.45 o 
   0   2 -24     1742.23     1766.63     33.98 o 
   1   2 -24      190.90      191.07      4.38 o 
   2   2 -24      646.20      595.65      8.38 o 
   3   2 -24      699.01      665.76      9.16 o 
   4   2 -24      890.08      829.99     13.44 o 
   5   2 -24     1349.37     1352.95     17.18 o 
   6   2 -24      650.58      661.74     10.11 o 
   7   2 -24      193.90      198.65      6.00 o 
   8   2 -24       49.43       53.56      3.70 o 
   9   2 -24      399.29      374.20      7.06 o 
   0   3 -24     3051.46     3439.21     60.54 o 
   1   3 -24      207.25      232.36      6.13 o 
   2   3 -24      614.90      620.22      8.83 o 
   3   3 -24      165.65      133.04      4.92 o 
   4   3 -24     1831.83     1742.37     25.87 o 
   5   3 -24      288.77      300.12      7.71 o 
   6   3 -24      669.29      642.78      9.74 o 
   7   3 -24      115.48      106.91      5.15 o 
   8   3 -24      120.80      116.20      4.70 o 
   0   4 -24     2326.36     2251.94     26.41 o 
   1   4 -24      850.44      846.67     11.65 o 
   2   4 -24       62.10       58.23      4.09 o 
   3   4 -24      846.68      750.06     13.84 o 
   4   4 -24       84.51       81.96      4.68 o 
   5   4 -24      534.31      469.46      8.34 o 
   6   4 -24       32.09       31.18      3.27 o 
   7   4 -24      427.90      443.97      8.15 o 
   8   4 -24      949.96      995.67     19.97 o 
   0   5 -24       27.34       29.42      4.75 o 
   1   5 -24       95.12       93.52      5.26 o 
   2   5 -24       81.79       75.47      5.50 o 
   3   5 -24      597.77      630.72     14.79 o 
   4   5 -24     2003.41     2143.45     18.45 o 
   5   5 -24      367.30      308.15      8.07 o 
   6   5 -24      165.68      160.32      5.43 o 
   7   5 -24      113.42      109.97      4.42 o 
   8   5 -24      240.52      204.91      5.07 o 
   0   6 -24     1012.31     1014.50     40.57 o 
   1   6 -24     1458.71     1504.39     35.26 o 
   2   6 -24      108.95      109.85      7.20 o 
   3   6 -24      953.94      907.98     20.41 o 
   4   6 -24      166.70      168.58      7.95 o 
   5   6 -24       33.82       40.36      4.02 o 
   6   6 -24       46.65       48.96      3.63 o 
   7   6 -24      643.52      693.89      9.68 o 
   0   7 -24     4621.24     4820.35     48.46 o 
   1   7 -24       37.61       40.72      5.48 o 
   2   7 -24      300.74      273.47      8.97 o 
   3   7 -24      313.84      283.23     10.03 o 
   4   7 -24      279.88      291.77      9.88 o 
   5   7 -24      242.39      267.46      9.05 o 
   6   7 -24       39.61       36.37      3.98 o 
   7   7 -24        1.05       -0.18      2.23 o 
   0   8 -24       78.66       79.14      7.50 o 
   1   8 -24     1807.78     1858.68     23.67 o 
   2   8 -24     1247.56     1324.04     23.96 o 
   3   8 -24      556.54      584.45     13.06 o 
   4   8 -24      166.34      159.90      6.74 o 
   5   8 -24      527.82      558.22     21.36 o 
   6   8 -24       80.31       78.97      5.82 o 
   0   9 -24      502.81      490.82     20.17 o 
   1   9 -24       49.65       45.40      4.47 o 
   2   9 -24       51.38       40.89      5.53 o 
   3   9 -24      130.62      134.23      6.45 o 
   4   9 -24        0.85        3.89      3.04 o 
   5   9 -24       67.13       59.35      5.21 o 
   0  10 -24      102.91       95.44      7.70 o 
   1  10 -24      262.86      295.54      7.29 o 
   2  10 -24       14.71       14.47      3.11 o 
   3  10 -24      416.15      402.20      8.50 o 
   4  10 -24       32.66       22.70      3.71 o 
   0  11 -24       89.93       95.12      6.04 o 
   1  11 -24       24.53       23.61      3.18 o 
   2  11 -24       90.87       89.95      5.53 o 
   2   0 -23      137.41      143.40      6.18 o 
   4   0 -23       63.50       56.84      6.22 o 
   6   0 -23     1045.38     1064.24     17.60 o 
   8   0 -23      346.61      377.24     10.01 o 
   1   1 -23     1734.35     2027.41     19.03 o 
   2   1 -23     1365.75     1293.29     12.91 o 
   3   1 -23      146.45      136.18      4.39 o 
   4   1 -23       70.04       61.92      3.80 o 
   5   1 -23     1079.45     1109.62     24.43 o 
   6   1 -23      364.62      372.26      7.65 o 
   7   1 -23      242.39      250.81      6.40 o 
   8   1 -23      285.50      303.72      6.63 o 
   9   1 -23       19.49       16.28      2.32 o 
   1   2 -23      801.80      707.80     10.42 o 
   2   2 -23      657.77      641.60      9.29 o 
   3   2 -23      553.04      604.82     12.90 o 
   4   2 -23       31.62       33.39      3.41 o 
   5   2 -23     1857.42     2030.09     15.81 o 
   6   2 -23      164.43      147.49      5.67 o 
   7   2 -23       52.34       54.38      3.83 o 
   8   2 -23      152.94      156.10      5.40 o 
   9   2 -23       76.77       75.43      3.39 o 
   1   3 -23      676.75      703.51     10.00 o 
   2   3 -23       31.17       25.23      3.54 o 
   3   3 -23       72.47       82.35      3.72 o 
   4   3 -23      158.29      155.82      9.09 o 
   5   3 -23      606.56      603.64      9.10 o 
   6   3 -23       21.79       23.58      3.01 o 
   7   3 -23      163.34      128.48      5.51 o 
   8   3 -23      304.43      322.04      7.13 o 
   1   4 -23      671.85      640.97     10.12 o 
   2   4 -23       11.60       16.66      2.82 o 
   3   4 -23      522.20      478.11      8.57 o 
   4   4 -23      677.15      603.53      9.79 o 
   5   4 -23      187.67      175.46      5.67 o 
   6   4 -23      118.20      100.09      4.74 o 
   7   4 -23      238.01      243.95      6.38 o 
   8   4 -23      120.95      128.98      4.64 o 
   1   5 -23     1536.97     1468.94     19.16 o 
   2   5 -23      129.73       98.10      5.98 o 
   3   5 -23      312.14      236.49      8.20 o 
   4   5 -23       59.08       68.06      4.45 o 
   5   5 -23     1125.68     1129.31     15.39 o 
   6   5 -23      163.97      159.73      5.51 o 
   7   5 -23      123.76      123.80      4.70 o 
   8   5 -23       70.59       71.18      3.27 o 
   1   6 -23     1503.03     1337.31     36.80 o 
   2   6 -23       95.04      105.41      6.66 o 
   3   6 -23       99.47      105.24      6.32 o 
   4   6 -23      102.33      126.20      7.27 o 
   5   6 -23      327.15      334.98      8.35 o 
   6   6 -23      104.26      105.32      4.59 o 
   7   6 -23      142.89      154.59      4.79 o 
   1   7 -23      675.79      689.98     18.37 o 
   2   7 -23      105.75      101.18      6.38 o 
   3   7 -23       41.17       42.54      5.33 o 
   4   7 -23        3.95        3.91      3.30 o 
   5   7 -23      755.25      841.01     17.20 o 
   6   7 -23      375.27      363.32      8.26 o 
   7   7 -23       74.37       75.00      3.85 o 
   1   8 -23      899.54      844.47     14.50 o 
   2   8 -23      138.88      155.21      9.37 o 
   3   8 -23      244.01      242.38      9.03 o 
   4   8 -23       64.12       71.30      5.17 o 
   5   8 -23      261.00      267.46     12.84 o 
   6   8 -23        3.04        5.19      2.93 o 
   1   9 -23       13.74        7.91      3.28 o 
   2   9 -23      101.08      100.29      7.31 o 
   3   9 -23      494.86      522.78     11.35 o 
   4   9 -23       25.47       29.02      4.22 o 
   5   9 -23       88.88       89.33      8.53 o 
   1  10 -23      274.07      279.98      7.31 o 
   2  10 -23      251.87      246.34      7.64 o 
   3  10 -23      196.93      174.21      5.72 o 
   4  10 -23      110.26      108.03      4.85 o 
   1  11 -23      122.43      124.99      4.76 o 
   2  11 -23      286.80      282.65     11.28 o 
   0   0 -22     1436.09     1358.24     16.34 o 
   2   0 -22       17.03       24.25      3.22 o 
   4   0 -22       96.11      105.25      8.53 o 
   6   0 -22     1282.78     1306.92     19.38 o 
   8   0 -22      161.52      150.93      6.96 o 
   0   1 -22     2229.67     2103.53     15.44 o 
   1   1 -22      118.47      161.56      3.74 o 
   2   1 -22     3009.09     3171.87     24.76 o 
   3   1 -22      953.64     1022.05     12.91 o 
   4   1 -22     7843.22     7450.50     97.40 o 
   5   1 -22      499.96      448.74     10.43 o 
   6   1 -22      281.70      261.91      6.64 o 
   7   1 -22      580.81      549.26      9.02 o 
   8   1 -22     1188.64     1337.39     15.77 o 
   9   1 -22       25.11       21.26      2.52 o 
   0   2 -22     2832.23     3422.75     45.57 o 
   1   2 -22     2691.06     2941.36     29.86 o 
   2   2 -22     1280.63     1341.55     10.96 o 
   3   2 -22      271.96      265.07      5.47 o 
   4   2 -22       27.59       28.40      3.82 o 
   5   2 -22      408.87      439.07      9.23 o 
   6   2 -22       20.24       24.12      3.23 o 
   7   2 -22        1.96        2.74      2.33 o 
   8   2 -22       23.58       21.72      2.95 o 
   9   2 -22        5.57        4.13      1.97 o 
   0   3 -22    10248.91    10559.30    125.96 o 
   1   3 -22      447.01      522.56      8.57 o 
   2   3 -22      745.86      710.98      8.65 o 
   3   3 -22      302.13      320.82      6.24 o 
   4   3 -22      493.36      369.21     10.32 o 
   5   3 -22     1052.92     1094.62     12.74 o 
   6   3 -22      382.58      365.26      8.60 o 
   7   3 -22      293.89      251.48     26.12 o 
   8   3 -22      410.62      393.16      7.89 o 
   9   3 -22       66.09       75.28      3.75 o 
   0   4 -22       67.04       48.97     10.48 o 
   1   4 -22       74.82       67.94      4.00 o 
   2   4 -22     1785.84     1946.60     23.91 o 
   3   4 -22      267.95      271.71      7.32 o 
   4   4 -22      170.40      180.32      6.69 o 
   5   4 -22       96.58       93.95      4.49 o 
   6   4 -22      312.81      317.16      8.48 o 
   7   4 -22       30.21       28.49      3.07 o 
   8   4 -22       19.04       22.13      2.76 o 
   0   5 -22     1081.56     1019.67     18.17 o 
   1   5 -22     2497.87     2398.18     26.22 o 
   2   5 -22     1703.50     1563.94     19.25 o 
   3   5 -22      694.58      501.54     11.32 o 
   4   5 -22      192.54      220.74      7.15 o 
   5   5 -22      467.93      439.84      8.59 o 
   6   5 -22        1.82        1.80      2.35 o 
   7   5 -22      140.49      151.22      4.93 o 
   8   5 -22      238.99      229.50      5.09 o 
   0   6 -22       19.16       25.52      5.31 o 
   1   6 -22      228.67      208.07      8.59 o 
   2   6 -22      125.41      150.03      9.13 o 
   3   6 -22      373.08      402.12     11.48 o 
   4   6 -22      681.87      685.22     16.40 o 
   5   6 -22      872.07      879.73     13.00 o 
   6   6 -22      437.07      447.02      8.22 o 
   7   6 -22       90.87       90.38      4.07 o 
   8   6 -22        5.31        4.16      2.48 o 
   0   7 -22     4300.12     4542.16     54.25 o 
   1   7 -22     1311.82     1356.09     20.86 o 
   2   7 -22       31.71       27.01      4.56 o 
   3   7 -22      473.19      476.01     11.99 o 
   4   7 -22      113.10      116.23      7.39 o 
   5   7 -22      142.65      151.66      8.25 o 
   6   7 -22      174.14      182.34      6.36 o 
   7   7 -22      288.22      281.73      6.46 o 
   0   8 -22      414.75      467.88     14.66 o 
   1   8 -22      286.07      261.17      8.83 o 
   2   8 -22      634.56      576.92     16.08 o 
   3   8 -22      251.26      245.41      9.74 o 
   4   8 -22      610.61      666.11     19.07 o 
   5   8 -22       15.80       17.03      5.04 o 
   6   8 -22        2.11        1.92      2.85 o 
   0   9 -22     2906.16     2814.62     32.39 o 
   1   9 -22      259.14      239.62      7.98 o 
   2   9 -22       48.97       69.77      8.74 o 
   3   9 -22      680.41      726.13     13.42 o 
   4   9 -22       32.49       26.38      3.93 o 
   5   9 -22      306.48      317.24     14.39 o 
   0  10 -22      714.42      796.46     19.30 o 
   1  10 -22      149.61      134.90      5.60 o 
   2  10 -22      252.77      272.14      7.20 o 
   3  10 -22       30.45       30.34      3.43 o 
   4  10 -22        3.21        2.33      2.47 o 
   0  11 -22       65.72       72.61      7.45 o 
   1  11 -22      311.96      300.72      7.77 o 
   2  11 -22       16.63       23.39      3.96 o 
   2   0 -21      547.42      483.58     19.15 o 
   4   0 -21     2111.04     2325.80     28.66 o 
   6   0 -21      482.86      450.74     11.62 o 
   8   0 -21      868.08      989.11     20.32 o 
   1   1 -21      618.91      745.28      9.26 o 
   2   1 -21     3738.23     3819.82     40.83 o 
   3   1 -21     1578.21     1639.15     13.43 o 
   4   1 -21      372.85      360.00      9.58 o 
   5   1 -21       52.17       63.38      5.12 o 
   6   1 -21     2463.50     2566.95     20.78 o 
   7   1 -21     1294.59     1318.55     13.64 o 
   8   1 -21      105.53      101.57      4.53 o 
   9   1 -21       99.68       99.77      4.38 o 
   1   2 -21     1595.36     1814.94     17.50 o 
   2   2 -21     1890.56     1874.20     29.61 o 
   3   2 -21     1111.27     1175.52     16.92 o 
   4   2 -21     1421.60     1308.16     17.87 o 
   5   2 -21      722.88      642.51     12.41 o 
   6   2 -21     1648.03     1588.82     23.37 o 
   7   2 -21        7.12       12.32      2.71 o 
   8   2 -21      204.60      221.48      6.38 o 
   9   2 -21      122.64      115.36      4.10 o 
   1   3 -21      179.60      178.06     26.78 o 
   2   3 -21      147.42      152.07      4.35 o 
   3   3 -21      283.53      273.21      5.73 o 
   4   3 -21       49.40       54.90      6.30 o 
   5   3 -21     1189.38     1180.61     12.39 o 
   6   3 -21       22.35       20.52      2.90 o 
   7   3 -21       62.97       56.65      5.47 o 
   8   3 -21       30.24       23.41      2.98 o 
   9   3 -21      124.74      115.05      4.18 o 
   1   4 -21     1828.45     1698.24    142.61 o 
   2   4 -21     3328.72     3265.36     24.69 o 
   3   4 -21      239.99      229.38      6.51 o 
   4   4 -21       59.96       51.13      4.00 o 
   5   4 -21      292.62      257.75      6.89 o 
   6   4 -21      268.99      277.26      7.00 o 
   7   4 -21      261.01      263.42      6.55 o 
   8   4 -21       69.72       62.06      3.78 o 
   1   5 -21     1362.72     1252.46    157.32 o 
   2   5 -21     1881.00     1588.29     19.30 o 
   3   5 -21      487.30      397.26      8.96 o 
   4   5 -21       82.70       76.81      4.93 o 
   5   5 -21      142.57      142.89      5.64 o 
   6   5 -21      280.61      290.93      7.06 o 
   7   5 -21        5.75        7.16      2.36 o 
   8   5 -21       38.17       36.04      2.76 o 
   1   6 -21      503.46      424.92     11.65 o 
   2   6 -21       42.52       55.16      5.54 o 
   3   6 -21      332.59      352.67     10.93 o 
   4   6 -21      129.74      124.69      7.22 o 
   5   6 -21      211.69      199.81      6.27 o 
   6   6 -21       41.85       42.82      3.48 o 
   7   6 -21      484.06      483.27      8.14 o 
   8   6 -21       14.47       17.55      2.65 o 
   1   7 -21      470.86      490.07     13.64 o 
   2   7 -21      534.82      560.80     16.38 o 
   3   7 -21      432.41      425.83     10.54 o 
   4   7 -21      141.96      119.22      6.40 o 
   5   7 -21       34.13       41.26      4.34 o 
   6   7 -21      158.02      157.14      5.32 o 
   7   7 -21       47.18       45.81      3.11 o 
   1   8 -21      264.40      273.81      9.18 o 
   2   8 -21     1927.90     1967.02     28.86 o 
   3   8 -21      324.60      334.04      9.78 o 
   4   8 -21      122.33      123.99      6.41 o 
   5   8 -21      595.29      628.43     25.68 o 
   6   8 -21       77.72       72.17      5.52 o 
   1   9 -21      532.34      522.74     12.64 o 
   2   9 -21      204.96      195.45      7.69 o 
   3   9 -21      195.24      189.00      9.01 o 
   4   9 -21       38.00       45.91      4.67 o 
   5   9 -21      865.81      884.85     21.24 o 
   1  10 -21       38.31       43.98      3.97 o 
   2  10 -21      144.64      151.63      5.83 o 
   3  10 -21      150.96      154.50      6.53 o 
   4  10 -21      108.10       93.50      5.62 o 
   1  11 -21      357.66      344.85      7.63 o 
   2  11 -21      232.35      229.36      7.02 o 
   3  11 -21      411.09      436.88     10.35 o 
   0   0 -20    12648.44    13744.09     63.33 o 
   2   0 -20     1707.68     1681.88     44.24 o 
   4   0 -20     3611.87     3481.66     31.65 o 
   6   0 -20      355.21      351.78     10.55 o 
   8   0 -20     1875.59     1952.75     22.15 o 
   0   1 -20     3388.46     3671.05     39.05 o 
   1   1 -20      706.49      805.32     10.01 o 
   2   1 -20     2256.18     2455.23     29.15 o 
   3   1 -20     1322.00     1451.95     20.34 o 
   4   1 -20       77.79       66.77      3.69 o 
   5   1 -20      496.72      503.26     13.01 o 
   6   1 -20       82.01       83.77      4.44 o 
   7   1 -20      236.89      227.79      6.24 o 
   8   1 -20       28.61       35.59      3.22 o 
   9   1 -20       75.55       76.68      3.73 o 
   0   2 -20     7879.79     8708.31    102.83 o 
   1   2 -20      620.45      639.85     31.52 o 
   2   2 -20       87.04      112.67      7.65 o 
   3   2 -20      640.95      686.37      8.32 o 
   4   2 -20     1090.08      970.35     12.26 o 
   5   2 -20      526.09      461.01     10.53 o 
   6   2 -20      213.63      207.38      6.39 o 
   7   2 -20      629.85      632.63     10.94 o 
   8   2 -20      219.11      238.38      6.65 o 
   9   2 -20       68.78       67.35      3.48 o 
   0   3 -20     2825.57     3170.37     29.28 o 
   1   3 -20      365.37      383.88     36.91 o 
   2   3 -20     1189.60     1364.22     12.20 o 
   3   3 -20      683.57      680.05      8.57 o 
   4   3 -20        5.48        7.08      2.32 o 
   5   3 -20       23.56       21.05      3.26 o 
   6   3 -20      156.79      136.06      5.43 o 
   7   3 -20       92.27       86.37      6.22 o 
   8   3 -20     1624.87     1709.34     24.81 o 
   9   3 -20        1.18        2.24      1.91 o 
   0   4 -20     1252.85     1140.30    222.36 o 
   1   4 -20     2109.10     1970.80     56.62 o 
   2   4 -20      165.32      171.10      4.57 o 
   3   4 -20      896.55      884.76     11.12 o 
   4   4 -20      212.65      242.54      9.21 o 
   5   4 -20      214.13      231.72      6.60 o 
   6   4 -20     1060.25     1019.79     12.58 o 
   7   4 -20      744.01      805.08     10.91 o 
   8   4 -20      216.19      218.88      5.99 o 
   0   5 -20     6187.04     6174.88    113.38 o 
   1   5 -20      485.94      501.62      8.53 o 
   2   5 -20      274.40      266.85     13.61 o 
   3   5 -20      556.37      565.00     10.35 o 
   4   5 -20       44.69       49.11      4.27 o 
   5   5 -20      452.39      472.14      8.90 o 
   6   5 -20      190.36      178.41      5.86 o 
   7   5 -20       72.10       56.72      3.66 o 
   8   5 -20       58.16       59.63      3.32 o 
   0   6 -20      962.14      812.97     36.37 o 
   1   6 -20     1046.64      934.46     15.90 o 
   2   6 -20      418.26      325.64     10.21 o 
   3   6 -20      400.47      404.94     10.46 o 
   4   6 -20      659.87      692.57     17.14 o 
   5   6 -20       63.74       68.76      4.35 o 
   6   6 -20      111.74      114.00      4.89 o 
   7   6 -20      673.98      672.40      9.34 o 
   8   6 -20       24.03       24.71      2.41 o 
   0   7 -20      364.34      327.36     28.38 o 
   1   7 -20      244.84      238.19      8.94 o 
   2   7 -20      231.36      258.77     13.12 o 
   3   7 -20      342.96      321.67      9.35 o 
   4   7 -20      966.58      959.48     15.16 o 
   5   7 -20      226.62      196.87      7.04 o 
   6   7 -20      623.85      598.72      9.28 o 
   7   7 -20       34.21       48.26      3.19 o 
   0   8 -20      259.86      232.37     11.12 o 
   1   8 -20     1004.93      992.04     17.94 o 
   2   8 -20      101.80      115.62      7.91 o 
   3   8 -20      431.04      514.24     11.75 o 
   4   8 -20      699.33      691.48     12.25 o 
   5   8 -20      636.94      654.71     28.28 o 
   6   8 -20       92.83       93.74      5.22 o 
   0   9 -20      835.20      853.26     19.08 o 
   1   9 -20      199.03      174.91      8.11 o 
   2   9 -20      465.00      490.42     15.47 o 
   3   9 -20      214.62      219.30      8.90 o 
   4   9 -20        9.44        8.93      3.45 o 
   5   9 -20      218.74      203.08      7.95 o 
   6   9 -20       55.31       58.43      4.28 o 
   0  10 -20      696.33      733.69     19.16 o 
   1  10 -20      176.74      162.54      6.19 o 
   2  10 -20      509.79      500.35      9.73 o 
   3  10 -20      716.76      737.49     15.10 o 
   4  10 -20      216.64      189.43      7.49 o 
   0  11 -20      630.88      613.46     14.63 o 
   1  11 -20       86.62       84.79      5.31 o 
   2  11 -20      246.61      215.08      6.70 o 
   3  11 -20      162.75      147.05      8.24 o 
   2   0 -19     3758.53     4148.14     74.09 o 
   4   0 -19     1210.43     1204.42     17.72 o 
   6   0 -19      996.89     1050.29     17.25 o 
   8   0 -19       10.14       14.77      3.60 o 
   1   1 -19     1038.53     1016.89     10.18 o 
   2   1 -19     2637.43     2534.76     27.60 o 
   3   1 -19     1255.20     1276.26     17.66 o 
   4   1 -19      497.75      556.23     12.42 o 
   5   1 -19      273.43      275.44      8.23 o 
   6   1 -19     1286.45     1376.71     14.01 o 
   7   1 -19      120.06      115.72      5.57 o 
   8   1 -19       95.13      110.79      5.17 o 
   9   1 -19      142.25      154.26      4.85 o 
   1   2 -19      500.62      507.21      6.09 o 
   2   2 -19     9202.76     9014.54    105.93 o 
   3   2 -19      254.65      242.28      5.07 o 
   4   2 -19       82.50       82.77      4.12 o 
   5   2 -19      401.47      413.54     10.02 o 
   6   2 -19      281.61      240.61      6.77 o 
   7   2 -19      479.66      484.72      9.76 o 
   8   2 -19       44.15       53.59      3.91 o 
   9   2 -19      120.96      110.61      4.20 o 
   1   3 -19     1272.54     1301.19     64.21 o 
   2   3 -19      244.42      196.88      4.44 o 
   3   3 -19      901.01      919.99     12.63 o 
   4   3 -19     1184.05     1070.77     18.60 o 
   5   3 -19      114.79      104.24      5.15 o 
   6   3 -19      420.49      388.01      8.06 o 
   7   3 -19      387.71      336.33     22.88 o 
   8   3 -19      270.97      271.07      6.85 o 
   9   3 -19      155.91      158.68      4.84 o 
   1   4 -19     1359.70     1491.59     19.69 o 
   2   4 -19      426.40      355.66      6.09 o 
   3   4 -19      470.76      408.62      7.65 o 
   4   4 -19     1209.09     1213.34     16.45 o 
   5   4 -19      169.28      164.10      5.79 o 
   6   4 -19      156.05      150.99      5.62 o 
   7   4 -19      670.71      697.30     10.25 o 
   8   4 -19        7.60        7.70      2.40 o 
   9   4 -19       21.75       25.95      2.90 o 
   1   5 -19     2316.91     2319.37     17.98 o 
   2   5 -19       91.64       66.17      4.12 o 
   3   5 -19      339.35      351.47      7.41 o 
   4   5 -19      313.14      358.85      9.12 o 
   5   5 -19      430.93      433.76      8.55 o 
   6   5 -19       38.76       38.98      3.52 o 
   7   5 -19      213.75      200.20      5.78 o 
   8   5 -19      114.75      110.66      4.12 o 
   1   6 -19      823.92      802.81     23.46 o 
   2   6 -19       87.38       57.66      5.36 o 
   3   6 -19       73.17       82.05      5.89 o 
   4   6 -19      165.07      138.15      6.66 o 
   5   6 -19      320.78      347.53      7.77 o 
   6   6 -19      232.66      230.29      6.35 o 
   7   6 -19       93.22       98.47      4.19 o 
   8   6 -19      144.16      129.60      4.10 o 
   1   7 -19      916.47      925.76     15.50 o 
   2   7 -19     2008.28     2146.05     24.28 o 
   3   7 -19      121.48      127.72      6.83 o 
   4   7 -19      270.93      230.27      7.60 o 
   5   7 -19      570.69      564.75     11.13 o 
   6   7 -19      650.92      667.09      9.99 o 
   7   7 -19       31.77       32.68      2.94 o 
   1   8 -19     1060.56     1082.02     18.79 o 
   2   8 -19       59.45       70.70      6.35 o 
   3   8 -19      231.23      262.97      8.60 o 
   4   8 -19      146.03      146.86      7.27 o 
   5   8 -19      717.02      684.57     14.14 o 
   6   8 -19       97.99      107.57      5.59 o 
   7   8 -19       16.00       17.78      3.02 o 
   1   9 -19      200.45      200.17      8.61 o 
   2   9 -19      373.96      409.67     12.26 o 
   3   9 -19      488.44      505.90     11.24 o 
   4   9 -19       20.52       25.05      3.95 o 
   5   9 -19       96.23      107.83      5.76 o 
   6   9 -19       77.94       66.04      4.15 o 
   1  10 -19      662.01      678.67     11.65 o 
   2  10 -19      634.75      645.31     10.91 o 
   3  10 -19      453.72      458.86     10.34 o 
   4  10 -19       79.55       77.51      5.63 o 
   5  10 -19      389.65      378.83     12.97 o 
   1  11 -19      162.36      167.75      5.95 o 
   2  11 -19      131.60      122.16      4.99 o 
   3  11 -19       29.20       25.26      3.89 o 
   0   0 -18     2721.00     2722.45     33.28 o 
   2   0 -18      888.59     1187.50     18.60 o 
   4   0 -18     2343.09     2405.72     30.57 o 
   6   0 -18      177.41      173.68      8.06 o 
   8   0 -18      123.21      122.74      6.69 o 
   0   1 -18    22579.85    21965.07    129.75 o 
   1   1 -18     2195.70     2317.98     21.35 o 
   2   1 -18       60.64       65.75      3.38 o 
   3   1 -18     3227.60     3375.15     45.80 o 
   4   1 -18      758.03      772.22      9.81 o 
   5   1 -18      361.99      344.95     11.85 o 
   6   1 -18      370.13      366.38      7.56 o 
   7   1 -18      470.63      458.10      8.79 o 
   8   1 -18      948.23      957.46     14.17 o 
   9   1 -18        8.03       12.32      2.48 o 
   0   2 -18      224.00      173.33      4.29 o 
   1   2 -18       91.91       96.11      2.98 o 
   2   2 -18     1549.77     1651.36    105.32 o 
   3   2 -18      184.33      185.86      4.78 o 
   4   2 -18     1871.57     1932.22     30.11 o 
   5   2 -18        6.64        9.80      2.89 o 
   6   2 -18      609.05      622.81     10.04 o 
   7   2 -18      206.91      223.94      7.07 o 
   8   2 -18       34.57       30.44      3.36 o 
   9   2 -18       76.03       69.64      3.65 o 
   0   3 -18     8446.01     8876.27     50.40 o 
   1   3 -18     1740.28     1662.41     20.66 o 
   2   3 -18      186.65      173.62      4.12 o 
   3   3 -18     2002.80     2066.93     24.35 o 
   4   3 -18     2062.32     1730.51     15.75 o 
   5   3 -18       98.82       73.82      4.85 o 
   6   3 -18      271.51      282.38      7.10 o 
   7   3 -18      944.47      899.18     38.69 o 
   8   3 -18      302.07      289.75      7.25 o 
   9   3 -18       92.58      101.35      4.20 o 
   0   4 -18      232.57      213.30      7.05 o 
   1   4 -18      602.63      649.33      9.13 o 
   2   4 -18     6117.62     6802.10     74.14 o 
   3   4 -18      277.67      243.59      6.02 o 
   4   4 -18      202.37      186.98      8.31 o 
   5   4 -18      326.95      352.99      7.70 o 
   6   4 -18      195.62      181.59      6.03 o 
   7   4 -18      268.95      273.79      6.80 o 
   8   4 -18       49.66       46.31      3.58 o 
   9   4 -18       63.95       52.53      3.58 o 
   0   5 -18     4707.97     4321.61     96.67 o 
   1   5 -18     2530.85     2497.97     18.61 o 
   2   5 -18      186.63      178.40      5.85 o 
   3   5 -18      789.89      777.13     11.80 o 
   4   5 -18     1945.17     1911.82     39.24 o 
   5   5 -18       40.96       35.09      3.56 o 
   6   5 -18      237.63      208.50      6.30 o 
   7   5 -18       23.37       25.48      3.02 o 
   8   5 -18       64.41       72.07      3.60 o 
   0   6 -18     1579.79     1646.02     41.07 o 
   1   6 -18      780.91      823.10     14.48 o 
   2   6 -18       34.97       30.82      3.72 o 
   3   6 -18      553.71      506.30     17.05 o 
   4   6 -18      328.36      334.84      9.13 o 
   5   6 -18      279.19      290.47      7.67 o 
   6   6 -18      179.92      168.52      5.73 o 
   7   6 -18      199.59      201.30      5.52 o 
   8   6 -18      108.82       99.73      3.85 o 
   0   7 -18      495.61      544.50     27.82 o 
   1   7 -18      991.44     1010.77     18.22 o 
   2   7 -18       61.29       69.48      6.07 o 
   3   7 -18      844.11      887.06     14.39 o 
   4   7 -18       50.31       52.58      5.09 o 
   5   7 -18      165.48      157.57      6.06 o 
   6   7 -18       19.40       14.07      2.79 o 
   7   7 -18      185.56      178.99      4.97 o 
   0   8 -18      788.36      853.91     33.55 o 
   1   8 -18       86.65       89.31      6.94 o 
   2   8 -18      334.17      318.75     10.89 o 
   3   8 -18      169.43      161.73      7.21 o 
   4   8 -18      226.46      235.01      8.65 o 
   5   8 -18       33.59       38.69      4.31 o 
   6   8 -18      187.11      187.27      5.69 o 
   7   8 -18       22.62       26.11      3.42 o 
   0   9 -18       60.87       57.59      8.10 o 
   1   9 -18      521.00      537.34     13.26 o 
   2   9 -18       60.54       61.98      5.84 o 
   3   9 -18     1264.14     1311.23     20.21 o 
   4   9 -18       30.15       32.52      4.39 o 
   5   9 -18      401.45      384.46      9.90 o 
   6   9 -18      294.14      282.48      7.23 o 
   0  10 -18      453.05      450.78     16.12 o 
   1  10 -18      336.98      325.71      9.58 o 
   2  10 -18      292.19      272.72      7.97 o 
   3  10 -18       98.33       92.24      5.75 o 
   4  10 -18        0.55       -0.39      3.16 o 
   5  10 -18       54.39       58.36      5.32 o 
   0  11 -18       10.16       11.38      4.06 o 
   1  11 -18      318.45      322.19      7.89 o 
   2  11 -18       21.71       21.23      3.46 o 
   3  11 -18      363.15      350.49     10.13 o 
   2   0 -17    12933.55    14171.54    295.18 o 
   4   0 -17      126.83      133.65      6.49 o 
   6   0 -17     5974.09     6251.71     42.88 o 
   8   0 -17      627.00      662.41     13.29 o 
   1   1 -17     1407.07     1477.80     17.07 o 
   2   1 -17     6309.84     6637.00     63.30 o 
   3   1 -17     1173.25     1269.50     16.04 o 
   4   1 -17      341.42      328.79      6.46 o 
   5   1 -17      325.26      291.68      8.52 o 
   6   1 -17     1993.85     1900.79     16.05 o 
   7   1 -17      109.60      105.04      4.95 o 
   8   1 -17        7.50        8.41      2.71 o 
   9   1 -17        5.44        3.33      2.26 o 
   1   2 -17     1883.70     1956.82     13.21 o 
   2   2 -17     9864.20     8254.29    920.56 o 
   3   2 -17     3109.98     3328.36     58.25 o 
   4   2 -17     1367.62     1357.45     25.51 o 
   5   2 -17      508.95      500.61     10.70 o 
   6   2 -17     1294.93     1250.54     13.93 o 
   7   2 -17      586.06      612.63     10.92 o 
   8   2 -17       52.32       51.18      3.92 o 
   9   2 -17      165.51      164.83      5.00 o 
   1   3 -17      349.71      333.82      9.24 o 
   2   3 -17      258.41      196.07      4.27 o 
   3   3 -17     1238.10     1266.81     12.52 o 
   4   3 -17      225.56      231.30      6.91 o 
   5   3 -17       77.55       53.54      4.33 o 
   6   3 -17      471.28      495.83      9.00 o 
   7   3 -17      511.55      512.46     13.01 o 
   8   3 -17       57.25       56.05      3.95 o 
   9   3 -17      285.63      290.62      6.50 o 
   1   4 -17     1046.71     1017.59     15.54 o 
   2   4 -17     4848.30     4751.44     23.63 o 
   3   4 -17      813.03      812.55     10.35 o 
   4   4 -17       98.08       95.11      4.62 o 
   5   4 -17      622.02      585.87      9.55 o 
   6   4 -17       69.48       70.93      4.33 o 
   7   4 -17      701.09      694.02     10.27 o 
   8   4 -17       55.33       55.98      3.81 o 
   9   4 -17       70.89       62.35      3.43 o 
   1   5 -17     2317.84     2305.52     23.05 o 
   2   5 -17     1167.72     1111.20     19.26 o 
   3   5 -17     1291.70     1278.43     13.47 o 
   4   5 -17       62.46       59.58      4.32 o 
   5   5 -17      216.33      218.30      6.58 o 
   6   5 -17       58.47       53.08      3.91 o 
   7   5 -17       25.97       22.13      2.98 o 
   8   5 -17        2.73        2.86      2.01 o 
   1   6 -17      964.06      899.14     14.01 o 
   2   6 -17      489.95      474.47     11.22 o 
   3   6 -17      797.56      687.98     13.56 o 
   4   6 -17       24.64       26.60      3.85 o 
   5   6 -17       37.40       35.15      3.58 o 
   6   6 -17      648.09      607.77      9.85 o 
   7   6 -17      413.12      397.03      7.44 o 
   8   6 -17       72.15       73.30      3.52 o 
   1   7 -17      749.79      702.81     26.54 o 
   2   7 -17       96.24      103.29      6.43 o 
   3   7 -17      812.25      837.60     15.86 o 
   4   7 -17      103.83      124.24      6.68 o 
   5   7 -17      276.88      291.03      7.78 o 
   6   7 -17      138.35      115.30      5.01 o 
   7   7 -17       31.83       37.50      2.97 o 
   1   8 -17      956.48      950.00     17.71 o 
   2   8 -17      129.83      131.84      7.29 o 
   3   8 -17       93.42      100.07      5.60 o 
   4   8 -17      203.17      211.25      8.37 o 
   5   8 -17      893.09      895.21     14.68 o 
   6   8 -17      258.16      298.55      7.01 o 
   7   8 -17      151.97      160.91      5.37 o 
   1   9 -17      368.77      389.88     11.59 o 
   2   9 -17      296.98      339.71     10.07 o 
   3   9 -17      315.26      296.37     15.91 o 
   4   9 -17       60.55       68.10      5.50 o 
   5   9 -17      878.43      888.21     14.07 o 
   6   9 -17       72.67       66.11      4.39 o 
   1  10 -17      144.61      146.68      7.02 o 
   2  10 -17       55.38       51.55      4.46 o 
   3  10 -17      162.35      164.99      7.11 o 
   4  10 -17      186.23      187.20      8.11 o 
   5  10 -17      666.20      698.79     14.80 o 
   1  11 -17      149.60      144.71      8.98 o 
   2  11 -17      258.29      269.79      9.96 o 
   3  11 -17      314.77      308.08      8.72 o 
   0   0 -16     1139.04     1355.40     20.30 o 
   2   0 -16     4673.26     5156.32    139.45 o 
   4   0 -16     9196.98     8888.64     52.17 o 
   6   0 -16     1739.97     1862.73     22.52 o 
   8   0 -16     1525.01     1619.23     20.57 o 
   0   1 -16     2176.15     2241.43     25.02 o 
   1   1 -16       92.88      103.34      2.49 o 
   2   1 -16      159.20      201.20      4.62 o 
   3   1 -16      507.82      533.84      6.74 o 
   4   1 -16     1205.08     1223.82     17.03 o 
   5   1 -16      175.30      173.62      6.52 o 
   6   1 -16      600.83      595.42      9.70 o 
   7   1 -16       97.90      108.37      4.99 o 
   8   1 -16      356.44      360.73      8.27 o 
   9   1 -16       35.13       36.72      3.18 o 
   0   2 -16    26288.18    25261.26    200.55 o 
   1   2 -16      715.62      790.16      8.70 o 
   2   2 -16       93.30       97.39      9.70 o 
   3   2 -16     6643.85     7117.52     58.67 o 
   4   2 -16     7216.70     7097.66     72.99 o 
   5   2 -16      927.76      906.12     12.49 o 
   6   2 -16      267.82      239.92      8.55 o 
   7   2 -16      694.12      682.82     11.49 o 
   8   2 -16      464.48      513.46      9.61 o 
   9   2 -16       67.20       70.51      3.77 o 
   0   3 -16     3418.49     3625.00     32.49 o 
   1   3 -16      918.01      899.09      9.04 o 
   2   3 -16      707.59      698.45      8.36 o 
   3   3 -16     1282.48     1406.39     12.76 o 
   4   3 -16      487.31      527.01     10.57 o 
   5   3 -16       35.66       41.98      3.97 o 
   6   3 -16      433.59      430.58      8.38 o 
   7   3 -16      127.93      123.49      5.27 o 
   8   3 -16      374.64      383.11      8.28 o 
   9   3 -16       58.94       58.05      3.68 o 
   0   4 -16     2828.22     2718.87     54.88 o 
   1   4 -16     5742.74     6190.58     44.12 o 
   2   4 -16       66.51       77.54      3.17 o 
   3   4 -16     1558.12     1460.57     13.81 o 
   4   4 -16      209.32      163.17      5.51 o 
   5   4 -16      953.87      897.34     13.64 o 
   6   4 -16      368.10      385.78      8.16 o 
   7   4 -16      202.25      207.15      6.10 o 
   8   4 -16      100.20      110.40      4.55 o 
   9   4 -16       49.19       41.05      3.05 o 
   0   5 -16     5659.13     6029.73    160.92 o 
   1   5 -16      620.94      621.02      8.16 o 
   2   5 -16      605.78      608.38      9.77 o 
   3   5 -16      118.36      102.64      4.54 o 
   4   5 -16      206.32      192.97      6.86 o 
   5   5 -16      798.58      793.16     11.26 o 
   6   5 -16       73.38       58.24      4.01 o 
   7   5 -16       35.88       37.25      3.36 o 
   8   5 -16       55.97       44.23      3.12 o 
   0   6 -16     2093.29     1866.56     40.22 o 
   1   6 -16     2158.43     2207.30     19.14 o 
   2   6 -16       32.20       34.46      3.72 o 
   3   6 -16      905.47      738.92     15.24 o 
   4   6 -16     1843.91     1888.31     17.17 o 
   5   6 -16        8.83        9.98      2.88 o 
   6   6 -16      131.96      134.42      5.32 o 
   7   6 -16      412.62      394.90      7.47 o 
   8   6 -16       31.93       30.22      2.78 o 
   0   7 -16      119.55      106.48     10.18 o 
   1   7 -16      163.14      150.76      8.54 o 
   2   7 -16      481.58      510.67     10.63 o 
   3   7 -16       88.19      101.01      6.20 o 
   4   7 -16       34.48       28.95      4.41 o 
   5   7 -16      341.73      314.15      8.07 o 
   6   7 -16      705.42      646.42     10.20 o 
   7   7 -16        0.27       -0.56      2.02 o 
   0   8 -16     1277.43     1435.94     30.77 o 
   1   8 -16     1281.46     1280.28     20.60 o 
   2   8 -16      417.31      385.26     10.60 o 
   3   8 -16     1297.47     1391.87     16.64 o 
   4   8 -16     1889.61     1817.52     22.09 o 
   5   8 -16      421.24      408.79      8.41 o 
   6   8 -16      169.28      172.98      5.74 o 
   7   8 -16      140.57      172.45      5.23 o 
   0   9 -16       27.90       20.40      6.57 o 
   1   9 -16       98.36       82.30      7.54 o 
   2   9 -16      101.12       95.23      6.34 o 
   3   9 -16      138.72      128.31     10.12 o 
   4   9 -16        7.48       11.02      3.33 o 
   5   9 -16       40.20       45.21      4.49 o 
   6   9 -16       12.40       13.29      3.29 o 
   0  10 -16      153.85      151.47     10.49 o 
   1  10 -16       42.79       43.23      4.73 o 
   2  10 -16      103.96       99.81      5.63 o 
   3  10 -16      823.24      849.03     15.78 o 
   4  10 -16       50.14       49.78      5.17 o 
   5  10 -16      328.28      349.78      8.95 o 
   0  11 -16      454.73      512.10     16.39 o 
   1  11 -16       45.72       50.37      4.16 o 
   2  11 -16      469.31      474.27      9.78 o 
   3  11 -16      124.17      133.40      5.34 o 
   0  12 -16       90.09       85.52      7.09 o 
   2   0 -15      291.41      238.10      5.81 o 
   4   0 -15      303.76      311.76      8.92 o 
   6   0 -15       95.72      137.95     13.86 o 
   8   0 -15      770.05      789.40     14.51 o 
   1   1 -15      658.89      693.96      5.02 o 
   2   1 -15     1287.56     1357.68      9.64 o 
   3   1 -15     1041.24     1122.69     59.65 o 
   4   1 -15     1555.82     1673.92     36.90 o 
   5   1 -15     1012.79      997.41     14.18 o 
   6   1 -15      636.10      629.55     11.61 o 
   7   1 -15      392.54      389.80      9.91 o 
   8   1 -15      288.44      282.54      7.48 o 
   9   1 -15       50.52       53.99      3.94 o 
   1   2 -15      714.45      772.65      8.94 o 
   2   2 -15     1752.47     1757.82     37.17 o 
   3   2 -15     5741.46     6141.06     81.57 o 
   4   2 -15      624.21      569.46      8.52 o 
   5   2 -15      460.93      477.01     11.74 o 
   6   2 -15      122.92      123.96      5.63 o 
   7   2 -15       34.79       39.16      3.84 o 
   8   2 -15      122.58      129.93      5.54 o 
   9   2 -15      105.19      102.87      4.35 o 
   1   3 -15     2396.13     2489.76     15.50 o 
   2   3 -15     2167.91     2118.83    157.80 o 
   3   3 -15     1563.81     1650.02     13.71 o 
   4   3 -15      556.18      613.27      9.47 o 
   5   3 -15      938.33      847.25     11.78 o 
   6   3 -15      343.26      328.13      8.07 o 
   7   3 -15       31.13       30.93      3.40 o 
   8   3 -15        2.01        2.54      2.42 o 
   9   3 -15       17.02       14.02      2.50 o 
   1   4 -15     8535.24     9178.40     92.43 o 
   2   4 -15     2006.36     1927.88    113.77 o 
   3   4 -15      438.30      391.63      7.22 o 
   4   4 -15      351.08      341.28      8.30 o 
   5   4 -15     1765.34     1837.56     36.99 o 
   6   4 -15      697.65      705.72     10.62 o 
   7   4 -15      124.79      117.44      5.05 o 
   8   4 -15      384.25      387.07      7.53 o 
   9   4 -15      108.41      110.53      4.23 o 
   1   5 -15       25.80       25.55      2.41 o 
   2   5 -15      869.45      817.86     13.40 o 
   3   5 -15      663.56      608.48     12.75 o 
   4   5 -15      169.26      157.03      6.35 o 
   5   5 -15     1544.11     1616.33     15.90 o 
   6   5 -15      206.23      221.61      6.61 o 
   7   5 -15       86.81       80.52      4.29 o 
   8   5 -15       12.24        4.68      2.28 o 
   1   6 -15     2117.53     2235.62     22.69 o 
   2   6 -15     2751.40     2595.23     26.30 o 
   3   6 -15       22.29       18.73      3.89 o 
   4   6 -15      203.83      179.47      6.32 o 
   5   6 -15       47.57       54.83      4.17 o 
   6   6 -15      423.23      369.64      8.00 o 
   7   6 -15      374.81      373.74      7.39 o 
   8   6 -15       86.83       64.27      3.39 o 
   1   7 -15      177.68      149.61      8.42 o 
   2   7 -15     2878.61     2799.49     28.41 o 
   3   7 -15      533.14      532.36     12.68 o 
   4   7 -15       11.39       15.15      3.86 o 
   5   7 -15      518.67      547.31      9.11 o 
   6   7 -15      539.99      564.43      9.59 o 
   7   7 -15       26.73       26.51      2.85 o 
   1   8 -15      546.30      545.83     13.75 o 
   2   8 -15      193.88      185.66      8.12 o 
   3   8 -15     1053.74     1062.23     14.69 o 
   4   8 -15       23.69       26.50      4.12 o 
   5   8 -15      358.15      339.65      7.89 o 
   6   8 -15      176.74      170.68      5.87 o 
   7   8 -15      255.16      266.62      7.14 o 
   1   9 -15      911.31      924.43     16.11 o 
   2   9 -15      319.97      279.10      9.40 o 
   3   9 -15      739.48      758.24     15.94 o 
   4   9 -15        0.59        3.62      2.85 o 
   5   9 -15      252.12      257.70      8.39 o 
   6   9 -15       20.60       20.70      3.39 o 
   1  10 -15       45.68       44.23      8.75 o 
   2  10 -15       65.03       55.91      4.85 o 
   3  10 -15      317.24      329.81     10.50 o 
   4  10 -15       86.97       82.77      5.27 o 
   5  10 -15      244.82      266.23      7.03 o 
   1  11 -15      287.61      291.50      7.96 o 
   2  11 -15       33.26       33.57      3.76 o 
   3  11 -15      145.67      160.39      5.82 o 
   4  11 -15      267.49      281.31      8.40 o 
   1  12 -15       27.67       30.05      3.57 o 
   0   0 -14       60.11       51.24      3.62 o 
   2   0 -14     3080.26     3064.98     44.21 o 
   4   0 -14     3828.61     4423.98    127.86 o 
   6   0 -14       56.63       39.05      8.17 o 
   8   0 -14      575.30      489.91     83.54 o 
   0   1 -14    32154.68    30262.81    143.69 o 
   1   1 -14      676.15      702.36      7.15 o 
   2   1 -14     1943.93     1944.78     17.26 o 
   3   1 -14      529.19      536.90     32.81 o 
   4   1 -14    15978.20    16633.87    152.44 o 
   5   1 -14      548.68      559.16     10.56 o 
   6   1 -14       88.45      106.38      4.90 o 
   7   1 -14      494.33      511.29     10.01 o 
   8   1 -14      467.00      475.89      9.39 o 
   9   1 -14        2.75        2.07      2.44 o 
   0   2 -14    10287.28    10548.07    120.53 o 
   1   2 -14     2755.98     2933.56     28.50 o 
   2   2 -14      333.93      361.98      5.63 o 
   3   2 -14      571.49      636.42     16.44 o 
   4   2 -14      578.27      615.26      9.39 o 
   5   2 -14      767.88      698.51     13.46 o 
   6   2 -14      269.09      264.38      7.44 o 
   7   2 -14       57.51       65.64      4.59 o 
   8   2 -14       34.12       35.72      3.63 o 
   9   2 -14      135.57      122.37      4.65 o 
   0   3 -14     3182.76     3463.40     56.81 o 
   1   3 -14     5269.69     5757.56     50.67 o 
   2   3 -14      872.15      905.02      8.46 o 
   3   3 -14     2754.84     2847.70     34.84 o 
   4   3 -14      343.62      334.49      6.91 o 
   5   3 -14     1780.97     1690.06     20.88 o 
   6   3 -14      550.74      575.65      9.57 o 
   7   3 -14      214.47      212.90      6.49 o 
   8   3 -14      352.67      349.50      8.10 o 
   9   3 -14       57.69       56.26      3.72 o 
   0   4 -14       65.36       69.68      3.80 o 
   1   4 -14     2087.61     2292.94     15.63 o 
   2   4 -14        4.91       11.31      2.40 o 
   3   4 -14       56.83       49.92      3.26 o 
   4   4 -14      934.35      957.70     15.62 o 
   5   4 -14      365.49      328.21      8.85 o 
   6   4 -14      594.73      606.40     10.82 o 
   7   4 -14       43.43       43.42      3.63 o 
   8   4 -14      144.66      137.48      4.98 o 
   9   4 -14       27.02       23.61      2.74 o 
   0   5 -14    12504.66    13453.38     70.62 o 
   1   5 -14     1548.85     1554.41     29.81 o 
   2   5 -14     1601.60     1813.31     14.22 o 
   3   5 -14     2634.49     2476.29     45.39 o 
   4   5 -14     3504.39     3175.54     29.79 o 
   5   5 -14      304.45      292.23      7.32 o 
   6   5 -14      311.00      314.62      7.55 o 
   7   5 -14      343.73      351.86      7.59 o 
   8   5 -14      203.50      206.08      5.68 o 
   0   6 -14       29.65       29.61      5.22 o 
   1   6 -14       47.74       66.12      4.12 o 
   2   6 -14      585.13      605.56     19.37 o 
   3   6 -14        5.48        7.32      3.45 o 
   4   6 -14      146.38      134.55      5.69 o 
   5   6 -14       57.22       60.93      4.29 o 
   6   6 -14      138.73      125.84      5.32 o 
   7   6 -14      255.55      231.61      6.42 o 
   8   6 -14       14.31        8.73      2.20 o 
   0   7 -14     1424.40     1304.92     89.59 o 
   1   7 -14     1425.88     1382.84     18.31 o 
   2   7 -14        5.78        5.96      3.50 o 
   3   7 -14     1544.73     1508.33     20.90 o 
   4   7 -14     2275.24     2256.16     19.31 o 
   5   7 -14      257.31      254.87      6.70 o 
   6   7 -14      672.91      663.98     10.52 o 
   7   7 -14      160.68      171.82      5.22 o 
   8   7 -14      130.99      134.82      6.66 o 
   0   8 -14      280.17      259.49     14.69 o 
   1   8 -14       57.99       69.19      6.15 o 
   2   8 -14      543.30      593.56     12.71 o 
   3   8 -14      457.56      473.88     11.13 o 
   4   8 -14       22.95       27.03      4.20 o 
   5   8 -14      116.56      112.23      5.24 o 
   6   8 -14       37.01       26.28      3.27 o 
   7   8 -14      161.70      162.67      4.77 o 
   0   9 -14      241.42      228.80     13.38 o 
   1   9 -14      552.71      572.83     12.99 o 
   2   9 -14      123.11      109.06      6.66 o 
   3   9 -14     1473.52     1491.21     20.72 o 
   4   9 -14      769.94      789.97     12.69 o 
   5   9 -14      309.39      308.78      8.53 o 
   6   9 -14        4.04        5.33      2.44 o 
   0  10 -14      386.26      354.30     14.98 o 
   1  10 -14       80.36       84.89      6.45 o 
   2  10 -14        4.42        3.81      3.13 o 
   3  10 -14      131.13      129.10      6.83 o 
   4  10 -14       53.34       54.00      4.67 o 
   5  10 -14      105.62      104.56      5.16 o 
   0  11 -14      209.22      204.22     10.15 o 
   1  11 -14      434.51      439.48     13.21 o 
   2  11 -14       10.56        8.33      3.02 o 
   3  11 -14      209.06      225.49      6.71 o 
   4  11 -14       13.13        4.90      2.76 o 
   0  12 -14      460.35      419.93     14.16 o 
   1  12 -14       55.79       49.50      4.36 o 
   2   0 -13    25747.54    25481.59    275.76 o 
   4   0 -13       61.48       61.06     18.25 o 
   6   0 -13     6230.07     5892.46     80.63 o 
   8   0 -13      560.24      534.06     16.64 o 
   1   1 -13     1649.34     1794.29     10.58 o 
   2   1 -13     8337.32     8677.77     68.54 o 
   3   1 -13      677.35      726.14      8.26 o 
   4   1 -13       28.45       32.56      2.27 o 
   5   1 -13     1061.30     1084.33     14.50 o 
   6   1 -13     1569.89     1468.00     37.03 o 
   7   1 -13      301.57      290.11      7.78 o 
   8   1 -13       53.23       49.41      4.01 o 
   9   1 -13      163.36      167.33      5.88 o 
   1   2 -13     1200.56     1257.59     16.56 o 
   2   2 -13     6691.12     6923.09     58.66 o 
   3   2 -13     1061.16     1022.13     16.23 o 
   4   2 -13      653.44      680.17      9.07 o 
   5   2 -13     3101.28     3069.00     34.48 o 
   6   2 -13      393.39      369.44     11.68 o 
   7   2 -13      186.99      182.66      6.57 o 
   8   2 -13       97.99      103.56      5.20 o 
   9   2 -13       15.94       18.81      2.73 o 
   1   3 -13     3425.70     3848.07     29.47 o 
   2   3 -13    17696.55    18388.51     96.08 o 
   3   3 -13      885.76      878.00     16.41 o 
   4   3 -13       33.64       37.00      4.35 o 
   5   3 -13     1580.64     1501.57     16.74 o 
   6   3 -13     1113.77     1118.85     13.42 o 
   7   3 -13       71.21       68.77      4.39 o 
   8   3 -13       85.85       86.24      4.77 o 
   9   3 -13       58.40       48.65      3.55 o 
   1   4 -13     3096.93     3308.22     50.04 o 
   2   4 -13     1281.46     1203.61     17.60 o 
   3   4 -13       54.99       49.30      3.22 o 
   4   4 -13      758.52      715.53     13.56 o 
   5   4 -13      434.99      386.38      9.23 o 
   6   4 -13      152.13      150.75      5.62 o 
   7   4 -13       55.29       53.19      3.94 o 
   8   4 -13      103.61      109.14      4.50 o 
   9   4 -13        7.40        5.68      2.25 o 
   1   5 -13     2531.03     2620.55    125.16 o 
   2   5 -13      583.69      575.45      9.51 o 
   3   5 -13     1876.17     1800.45     16.23 o 
   4   5 -13      318.04      333.40      9.73 o 
   5   5 -13      508.88      482.06      8.98 o 
   6   5 -13      668.27      694.41     10.75 o 
   7   5 -13      735.11      694.57     10.54 o 
   8   5 -13      237.36      247.01      6.19 o 
   9   5 -13      182.17      166.17      5.32 o 
   1   6 -13     2230.75     2187.77     21.80 o 
   2   6 -13       53.38       41.79      3.66 o 
   3   6 -13      251.05      234.11      8.51 o 
   4   6 -13      533.64      538.40     10.24 o 
   5   6 -13      257.68      245.08      6.98 o 
   6   6 -13      469.33      460.52      8.98 o 
   7   6 -13      467.43      487.62      8.88 o 
   8   6 -13       68.97       60.73      3.40 o 
   1   7 -13     1245.51     1108.75     16.11 o 
   2   7 -13      175.98      154.96      7.11 o 
   3   7 -13      181.02      160.53      8.07 o 
   4   7 -13       55.39       56.10      4.35 o 
   5   7 -13      718.39      704.94     10.27 o 
   6   7 -13       26.65       33.58      3.45 o 
   7   7 -13       68.92       74.07      3.98 o 
   8   7 -13       18.76       20.44      2.61 o 
   1   8 -13     1072.15     1125.09     17.92 o 
   2   8 -13      196.88      191.64      8.65 o 
   3   8 -13      960.94      937.22     15.22 o 
   4   8 -13      107.63      100.62      5.51 o 
   5   8 -13      462.34      465.49      9.16 o 
   6   8 -13      122.29      154.45      5.70 o 
   7   8 -13      203.11      199.92      5.18 o 
   1   9 -13       12.01       10.19      3.93 o 
   2   9 -13      169.18      166.39      9.00 o 
   3   9 -13      103.68      110.68      6.95 o 
   4   9 -13       28.41       37.01      4.17 o 
   5   9 -13      161.48      163.90      5.94 o 
   6   9 -13        6.18        7.15      2.33 o 
   1  10 -13      384.84      380.10      9.96 o 
   2  10 -13      349.27      365.29      9.68 o 
   3  10 -13      498.40      479.25     11.76 o 
   4  10 -13       57.43       58.29      4.86 o 
   5  10 -13      372.86      392.57      8.54 o 
   1  11 -13      156.53      149.02      6.28 o 
   2  11 -13       85.41       79.57      5.13 o 
   3  11 -13       54.83       65.62      4.37 o 
   4  11 -13        6.70        7.31      2.79 o 
   1  12 -13      265.67      266.00      8.23 o 
   0   0 -12    96441.20    79576.08    389.50 o 
   2   0 -12      108.14      124.25      3.39 o 
   4   0 -12     1918.05     1536.59    350.72 o 
   6   0 -12     3059.21     3078.29     34.65 o 
   8   0 -12      453.04      472.00     15.78 o 
   0   1 -12     1488.51     1530.55     23.73 o 
   1   1 -12     2446.98     2541.49     12.85 o 
   2   1 -12     3568.51     3704.09     39.44 o 
   3   1 -12      228.74      261.66      4.69 o 
   4   1 -12     6527.52     6597.92     42.26 o 
   5   1 -12      434.57      445.79      9.48 o 
   6   1 -12     1045.49      996.25     16.54 o 
   7   1 -12      156.81      159.00      6.22 o 
   8   1 -12       52.08       44.92      3.87 o 
   9   1 -12      228.03      223.03      7.65 o 
   0   2 -12    14118.89    14348.89    123.37 o 
   1   2 -12     1816.45     1918.72     17.43 o 
   2   2 -12     5374.86     5815.04     37.94 o 
   3   2 -12     1053.88     1054.82     10.95 o 
   4   2 -12    12056.41    12091.51    159.04 o 
   5   2 -12      561.81      566.06      9.26 o 
   6   2 -12      314.14      320.80      8.13 o 
   7   2 -12     1195.03     1248.17     16.95 o 
   8   2 -12      811.37      881.52     24.87 o 
   9   2 -12      235.27      237.36      6.06 o 
   0   3 -12     8236.45     8772.31     53.00 o 
   1   3 -12      281.67      313.87      4.73 o 
   2   3 -12     3360.26     3652.63     40.06 o 
   3   3 -12       32.67       37.33      3.02 o 
   4   3 -12       63.48       72.42      4.38 o 
   5   3 -12      804.27      688.15     14.22 o 
   6   3 -12      464.11      457.94      8.62 o 
   7   3 -12       33.47       26.16      3.27 o 
   8   3 -12      208.94      201.01      6.48 o 
   9   3 -12      169.28      168.28      5.49 o 
   0   4 -12    33959.09    35831.94    187.17 o 
   1   4 -12     1903.77     1890.65     28.29 o 
   2   4 -12      819.01      862.79      9.14 o 
   3   4 -12       38.92       35.93      2.91 o 
   4   4 -12     2774.43     2547.58     19.51 o 
   5   4 -12      677.63      640.60     12.11 o 
   6   4 -12      208.66      208.98      6.43 o 
   7   4 -12       70.01       70.61      4.28 o 
   8   4 -12      396.22      361.55      7.19 o 
   9   4 -12       27.56       26.12      2.84 o 
   0   5 -12     1543.15     1484.40     23.80 o 
   1   5 -12      372.13      367.54     17.41 o 
   2   5 -12      961.63     1011.38     15.32 o 
   3   5 -12      567.50      532.88     10.31 o 
   4   5 -12     2422.36     2169.93     21.23 o 
   5   5 -12       88.53       86.40      4.70 o 
   6   5 -12        5.72        9.29      2.78 o 
   7   5 -12      858.17      860.71     11.55 o 
   8   5 -12       20.10       16.49      2.73 o 
   9   5 -12       13.45       16.11      2.70 o 
   0   6 -12      150.11      151.07      6.44 o 
   1   6 -12     2870.63     2782.64     23.45 o 
   2   6 -12       40.45       28.90      3.16 o 
   3   6 -12      805.39      690.55     13.58 o 
   4   6 -12       44.11       46.17      4.06 o 
   5   6 -12      290.11      262.00      7.12 o 
   6   6 -12     1496.29     1466.40     18.70 o 
   7   6 -12      494.77      482.82      8.97 o 
   8   6 -12       96.96      103.07      4.09 o 
   0   7 -12     1192.72     1044.56     30.05 o 
   1   7 -12      135.54      141.55      6.92 o 
   2   7 -12       34.35       25.17      4.17 o 
   3   7 -12      142.33      151.92      7.78 o 
   4   7 -12       16.94       11.34      3.17 o 
   5   7 -12      224.76      223.17      6.47 o 
   6   7 -12       13.04        8.32      2.74 o 
   7   7 -12        6.58        9.19      2.40 o 
   8   7 -12        6.85        6.97      2.19 o 
   0   8 -12      222.57      220.17     13.70 o 
   1   8 -12     1418.78     1499.38     20.89 o 
   2   8 -12     1127.96     1104.74     19.41 o 
   3   8 -12     1129.13     1129.59     16.51 o 
   4   8 -12       13.65       18.25      3.83 o 
   5   8 -12      220.23      206.45      7.40 o 
   6   8 -12      377.38      387.18      8.35 o 
   7   8 -12      567.57      584.49      7.88 o 
   0   9 -12      763.00      796.31     23.78 o 
   1   9 -12      330.39      351.06     10.64 o 
   2   9 -12       86.52       82.94      5.83 o 
   3   9 -12      236.16      221.21      8.98 o 
   4   9 -12      200.99      191.72      7.18 o 
   5   9 -12      160.06      172.32      5.65 o 
   6   9 -12       10.31       11.16      2.36 o 
   0  10 -12      259.20      251.00     17.54 o 
   1  10 -12      289.60      292.37      9.13 o 
   2  10 -12       12.17       14.28      3.98 o 
   3  10 -12      187.91      193.09      8.11 o 
   4  10 -12       73.50       66.08      4.91 o 
   5  10 -12      235.06      266.12      7.46 o 
   0  11 -12      296.37      277.24     12.02 o 
   1  11 -12      191.87      191.09      6.56 o 
   2  11 -12      100.58      113.96      5.86 o 
   3  11 -12       65.89       58.17      4.33 o 
   4  11 -12      290.40      303.11      8.16 o 
   0  12 -12       29.52       26.82      5.36 o 
   1  12 -12      155.25      142.42      5.43 o 
   2   0 -11     2138.24     2207.93     36.01 o 
   4   0 -11    10854.18    11735.04    333.14 o 
   6   0 -11     2347.58     2301.55     32.04 o 
   8   0 -11       26.27       22.62      5.50 o 
   1   1 -11      678.54      677.67      5.32 o 
   2   1 -11       89.22      106.39      2.05 o 
   3   1 -11     1398.11     1603.09     11.33 o 
   4   1 -11      760.33      950.37     11.82 o 
   5   1 -11     1045.11     1069.45     15.43 o 
   6   1 -11      808.96      766.97     14.62 o 
   7   1 -11      168.49      151.53      6.13 o 
   8   1 -11       57.57       46.88      4.01 o 
   9   1 -11      302.60      328.89      8.45 o 
   1   2 -11     3133.86     3299.72     25.97 o 
   2   2 -11      245.72      275.39      4.24 o 
   3   2 -11     3355.76     3670.47     36.25 o 
   4   2 -11       96.64      115.05      5.61 o 
   5   2 -11      474.25      452.53      8.28 o 
   6   2 -11      432.93      403.66     11.91 o 
   7   2 -11     1012.86     1039.14     15.48 o 
   8   2 -11      146.32      157.29      6.06 o 
   9   2 -11       51.44       51.57      3.61 o 
   1   3 -11      432.65      435.14      5.21 o 
   2   3 -11    19120.95    20308.36    165.43 o 
   3   3 -11     1349.28     1425.69     16.66 o 
   4   3 -11       20.46       17.70      2.42 o 
   5   3 -11      843.86      766.02     11.08 o 
   6   3 -11     3054.36     3173.52     34.97 o 
   7   3 -11      139.11      148.75      5.61 o 
   8   3 -11      213.94      213.13      6.70 o 
   9   3 -11      161.80      176.54      5.68 o 
   1   4 -11     1066.80     1157.41     11.92 o 
   2   4 -11     2234.42     2357.49     42.99 o 
   3   4 -11      179.52      192.12      5.19 o 
   4   4 -11      132.76      133.64      4.90 o 
   5   4 -11     1115.89     1007.76     14.93 o 
   6   4 -11      642.90      678.10     10.45 o 
   7   4 -11      107.95      103.07      4.93 o 
   8   4 -11      178.36      183.57      5.86 o 
   9   4 -11      324.46      323.91      7.88 o 
   1   5 -11     2930.95     3053.75     30.99 o 
   2   5 -11       12.77       53.13     17.88 o 
   3   5 -11      955.05      990.95     15.44 o 
   4   5 -11      187.89      157.21      6.44 o 
   5   5 -11       58.93       55.83      4.02 o 
   6   5 -11      329.18      357.56      7.99 o 
   7   5 -11       26.49       31.96      3.49 o 
   8   5 -11      173.76      173.48      5.48 o 
   9   5 -11       81.54       83.12      4.32 o 
   1   6 -11      627.35      595.80      9.04 o 
   2   6 -11     2454.60     2331.98     20.36 o 
   3   6 -11      374.04      327.49      9.83 o 
   4   6 -11       10.15       15.66      3.59 o 
   5   6 -11       46.04       41.09      3.66 o 
   6   6 -11       49.68       48.84      4.04 o 
   7   6 -11      138.46      141.30      5.41 o 
   8   6 -11       64.35       65.70      3.61 o 
   1   7 -11     2003.92     1894.57     20.61 o 
   2   7 -11      183.65      148.45      6.87 o 
   3   7 -11      257.14      271.08      9.61 o 
   4   7 -11      353.93      297.03      7.70 o 
   5   7 -11      279.79      271.42      9.13 o 
   6   7 -11      349.55      374.34      8.34 o 
   7   7 -11      170.59      163.18      5.92 o 
   8   7 -11       30.17       30.45      2.83 o 
   1   8 -11     1357.00     1421.11     20.71 o 
   2   8 -11       65.17       74.37      6.13 o 
   3   8 -11      204.88      183.22      8.55 o 
   4   8 -11       48.88       49.38      4.69 o 
   5   8 -11      264.93      252.72      7.16 o 
   6   8 -11      183.53      214.20      5.71 o 
   7   8 -11      126.32      145.86      4.47 o 
   1   9 -11      954.94      922.46     17.79 o 
   2   9 -11      124.69      138.53      7.08 o 
   3   9 -11      226.51      218.71      8.99 o 
   4   9 -11       61.49       81.24      5.31 o 
   5   9 -11      239.65      223.93      6.26 o 
   6   9 -11       30.83       32.28      2.77 o 
   1  10 -11       55.43       61.89      5.19 o 
   2  10 -11      304.18      303.98     10.17 o 
   3  10 -11      104.84       95.53      6.32 o 
   4  10 -11       17.70       16.42      3.42 o 
   5  10 -11      233.38      247.66      6.49 o 
   1  11 -11      811.58      834.23     12.85 o 
   2  11 -11       15.89       17.19      3.45 o 
   3  11 -11       33.21       38.13      3.82 o 
   4  11 -11      240.65      238.04      7.92 o 
   1  12 -11        2.50        4.57      2.46 o 
   2  12 -11       22.59       21.74      2.92 o 
   0   0 -10      794.86      889.17     10.53 o 
   2   0 -10     9931.32     9652.98    152.87 o 
   4   0 -10     1096.87     1149.26     15.67 o 
   6   0 -10     1073.41     1065.80     54.31 o 
   8   0 -10      320.07      315.63     13.33 o 
   0   1 -10    43439.03    40581.19    452.92 o 
   1   1 -10     1005.96      961.42      8.06 o 
   2   1 -10      113.55      134.86      5.02 o 
   3   1 -10     2337.85     2656.24     36.45 o 
   4   1 -10     1508.66     1726.48     24.16 o 
   5   1 -10      855.59      841.41     14.49 o 
   6   1 -10      700.32      698.21     20.46 o 
   7   1 -10      632.51      630.45     10.91 o 
   8   1 -10      600.97      518.55     10.20 o 
   9   1 -10       43.57       46.55      4.25 o 
   0   2 -10    18244.21    18408.20     99.42 o 
   1   2 -10      542.07      593.22      7.89 o 
   2   2 -10     1697.14     1920.42     12.21 o 
   3   2 -10     4735.45     5094.53     71.78 o 
   4   2 -10     9107.73     9583.75     53.26 o 
   5   2 -10       33.26       27.70      3.04 o 
   6   2 -10        0.26        4.16      3.89 o 
   7   2 -10       30.97       32.48      3.78 o 
   8   2 -10       61.83       64.53      4.47 o 
   9   2 -10       12.86       12.26      2.92 o 
   0   3 -10     7972.62     8482.96     58.73 o 
   1   3 -10      942.79     1088.40     11.94 o 
   2   3 -10     2252.48     2561.70     21.57 o 
   3   3 -10     2520.61     2909.16     48.89 o 
   4   3 -10      161.42      167.04      5.15 o 
   5   3 -10     1442.01     1359.50     18.98 o 
   6   3 -10     1414.08     1557.81     17.92 o 
   7   3 -10      317.69      345.88      7.79 o 
   8   3 -10     1086.55     1148.33     17.73 o 
   9   3 -10        8.47       11.35      2.78 o 
   0   4 -10     4853.51     4746.65     43.49 o 
   1   4 -10     3375.76     3697.59     38.75 o 
   2   4 -10     8626.87     9135.25    116.94 o 
   3   4 -10      352.79      347.64     27.24 o 
   4   4 -10      336.16      275.00     30.30 o 
   5   4 -10      290.97      251.67      7.93 o 
   6   4 -10       42.28       39.49      3.64 o 
   7   4 -10      417.49      407.90      8.27 o 
   8   4 -10       57.07       54.57      3.87 o 
   9   4 -10       94.39       85.16      4.90 o 
   0   5 -10    11477.53    12271.69     75.83 o 
   1   5 -10     1285.41     1253.15     17.71 o 
   2   5 -10      499.26      498.16      7.60 o 
   3   5 -10     2672.08     2333.06    266.30 o 
   4   5 -10      128.36      111.77      6.51 o 
   5   5 -10      181.93      185.74      6.17 o 
   6   5 -10      275.43      264.82      7.20 o 
   7   5 -10     1177.38     1200.37     14.56 o 
   8   5 -10      247.70      240.03      6.28 o 
   9   5 -10       11.91        6.35      2.50 o 
   0   6 -10     2958.85     3065.28     77.30 o 
   1   6 -10     1045.50     1100.39     15.60 o 
   2   6 -10      206.24      189.63     11.66 o 
   3   6 -10      507.39      465.89     11.30 o 
   4   6 -10      206.94      199.77      8.47 o 
   5   6 -10      446.83      432.91      8.37 o 
   6   6 -10      191.25      182.43      6.48 o 
   7   6 -10      204.01      193.89      6.46 o 
   8   6 -10       47.33       42.21      3.12 o 
   0   7 -10     1610.01     1422.35     27.91 o 
   1   7 -10     1428.45     1277.34     21.94 o 
   2   7 -10       33.17       35.23      4.31 o 
   3   7 -10      755.62      839.92     15.35 o 
   4   7 -10      683.72      680.39     11.73 o 
   5   7 -10      761.65      765.60     11.21 o 
   6   7 -10     1236.54     1314.42     19.08 o 
   7   7 -10      846.19      882.50     11.14 o 
   8   7 -10      379.81      399.76      7.13 o 
   0   8 -10      276.13      269.37     25.04 o 
   1   8 -10      122.93      121.54      7.39 o 
   2   8 -10      254.78      302.60     10.19 o 
   3   8 -10      102.32      101.89      6.85 o 
   4   8 -10       21.80       30.20      4.10 o 
   5   8 -10      309.94      305.23      7.83 o 
   6   8 -10       48.79       54.52      3.60 o 
   7   8 -10      246.78      255.45      5.65 o 
   0   9 -10       80.54       90.67     12.02 o 
   1   9 -10     1048.34     1059.28     22.93 o 
   2   9 -10      591.15      627.50     14.27 o 
   3   9 -10      278.55      256.62      9.65 o 
   4   9 -10      699.23      698.08     14.07 o 
   5   9 -10      139.79      142.80      5.07 o 
   6   9 -10        1.25        1.52      2.09 o 
   0  10 -10     2066.01     2169.23     35.83 o 
   1  10 -10      220.47      229.99      8.39 o 
   2  10 -10       73.03       65.45      5.88 o 
   3  10 -10      110.98      118.07      6.88 o 
   4  10 -10       21.90       22.99      3.66 o 
   5  10 -10       18.95       19.35      3.02 o 
   0  11 -10      758.42      830.55     19.53 o 
   1  11 -10      577.08      588.57     10.77 o 
   2  11 -10      202.19      194.28      7.21 o 
   3  11 -10       47.56       43.97      4.10 o 
   4  11 -10       43.53       44.00      3.61 o 
   0  12 -10      251.32      226.00     11.78 o 
   1  12 -10      157.04      149.72      5.85 o 
   2  12 -10       10.13        6.38      2.49 o 
   2   0  -9    27214.05    26882.01    215.09 o 
   4   0  -9      128.75      164.90      6.73 o 
   6   0  -9     2395.28     2219.23     30.91 o 
   8   0  -9      458.14      403.71     14.92 o 
   1   1  -9     5141.88     5206.33     38.27 o 
   2   1  -9      200.61      238.53      5.30 o 
   3   1  -9     2296.19     2487.66     24.45 o 
   4   1  -9      295.89      321.48      7.61 o 
   5   1  -9      970.90      899.29    114.85 o 
   6   1  -9      456.58      449.36     13.59 o 
   7   1  -9     1367.88     1389.89     25.60 o 
   8   1  -9      136.00      145.80      6.05 o 
   9   1  -9      112.58      113.99      5.76 o 
   1   2  -9      849.52      992.56     10.81 o 
   2   2  -9       31.83       60.06     13.62 o 
   3   2  -9     1088.69     1209.61     10.78 o 
   4   2  -9     3388.06     3577.39     34.78 o 
   5   2  -9      285.04      276.92      6.77 o 
   6   2  -9      111.12       91.42      7.10 o 
   7   2  -9      632.10      652.29     12.46 o 
   8   2  -9      139.72      134.77      5.82 o 
   9   2  -9       44.70       48.49      3.92 o 
   1   3  -9      985.16     1308.52      9.19 o 
   2   3  -9    11478.37    12352.46     77.56 o 
   3   3  -9      442.61      479.60     26.25 o 
   4   3  -9      243.63      209.77      5.47 o 
   5   3  -9      280.34      277.68      7.79 o 
   6   3  -9     2557.32     2567.07     49.58 o 
   7   3  -9       42.21       46.37      3.81 o 
   8   3  -9      273.08      289.65      8.31 o 
   9   3  -9       12.35       10.29      3.11 o 
   1   4  -9     2522.53     2780.58     28.74 o 
   2   4  -9      169.39      192.65      5.00 o 
   3   4  -9      364.00      369.43      6.19 o 
   4   4  -9      464.30      414.17      8.82 o 
   5   4  -9      765.46      679.81     14.25 o 
   6   4  -9       33.74       29.32      3.45 o 
   7   4  -9      460.42      440.32      9.24 o 
   8   4  -9      166.04      175.25      5.79 o 
   9   4  -9       83.44       79.80      4.84 o 
   1   5  -9      639.54      642.58     10.33 o 
   2   5  -9        5.95        9.99      1.88 o 
   3   5  -9      721.35      622.56     50.11 o 
   4   5  -9        2.03        3.90      2.98 o 
   5   5  -9      375.62      415.34      8.88 o 
   6   5  -9      707.58      749.65     11.95 o 
   7   5  -9      356.41      366.19      8.37 o 
   8   5  -9      153.06      143.76      5.21 o 
   9   5  -9       31.02       31.59      3.34 o 
   1   6  -9     5139.41     5187.14     58.01 o 
   2   6  -9     2086.62     1806.82    142.06 o 
   3   6  -9     2898.45     2694.15     43.22 o 
   4   6  -9      495.90      425.82     13.34 o 
   5   6  -9     2635.90     2643.53     20.69 o 
   6   6  -9      333.77      306.18      8.02 o 
   7   6  -9      371.87      376.64      8.62 o 
   8   6  -9      306.99      313.18      7.31 o 
   1   7  -9      348.42      284.90      8.82 o 
   2   7  -9      244.23      197.82      7.64 o 
   3   7  -9      241.58      270.68      9.69 o 
   4   7  -9      526.55      517.57     10.18 o 
   5   7  -9      283.42      270.93      7.21 o 
   6   7  -9      797.23      756.58     16.93 o 
   7   7  -9      263.97      275.77      6.62 o 
   8   7  -9       10.75       18.90      2.62 o 
   1   8  -9      419.94      418.60     11.77 o 
   2   8  -9      379.91      394.69     12.98 o 
   3   8  -9      158.60      170.00      7.51 o 
   4   8  -9       76.06       57.35      4.61 o 
   5   8  -9       44.85       35.43      3.81 o 
   6   8  -9       21.47       20.46      2.84 o 
   7   8  -9      456.80      481.40      7.90 o 
   1   9  -9      614.31      604.21     13.54 o 
   2   9  -9     1482.81     1495.94     28.80 o 
   3   9  -9      100.43      100.78      7.37 o 
   4   9  -9       83.49       89.83      5.07 o 
   5   9  -9       10.18        6.28      2.49 o 
   6   9  -9       32.07       31.55      2.72 o 
   1  10  -9     1338.20     1442.79     21.39 o 
   2  10  -9      814.12      783.51     15.72 o 
   3  10  -9        1.81        5.18      3.49 o 
   4  10  -9       31.88       26.59      3.71 o 
   5  10  -9      140.25      155.07      5.50 o 
   1  11  -9      314.46      298.41      9.97 o 
   2  11  -9      387.92      407.08      9.91 o 
   3  11  -9       49.62       42.18      4.06 o 
   4  11  -9       49.68       54.66      3.92 o 
   1  12  -9      364.28      356.00      9.67 o 
   2  12  -9        9.23        5.21      2.52 o 
   0   0  -8    22303.12    21402.28    105.94 o 
   2   0  -8     2168.30     2606.71     44.30 o 
   4   0  -8       40.65       46.23      3.76 o 
   6   0  -8      758.20      742.12     17.74 o 
   8   0  -8      356.57      369.69     20.96 o 
   0   1  -8     5743.24     5734.68     89.88 o 
   1   1  -8     2666.61     2634.03     25.34 o 
   2   1  -8      169.84      180.96      3.96 o 
   3   1  -8      458.04      497.98      7.22 o 
   4   1  -8     3094.04     3115.19     33.51 o 
   5   1  -8      136.55      139.16     15.87 o 
   6   1  -8       86.25       92.73      6.10 o 
   7   1  -8      247.73      248.18      7.41 o 
   8   1  -8      569.45      579.97     23.76 o 
   9   1  -8      154.98      144.99      7.40 o 
   0   2  -8    12145.32    12492.52     60.68 o 
   1   2  -8     2792.61     3196.47     34.39 o 
   2   2  -8      627.14      630.71      7.24 o 
   3   2  -8     1564.92     1549.82     27.70 o 
   4   2  -8     3903.51     3821.23     22.16 o 
   5   2  -8       26.89       41.73      6.48 o 
   6   2  -8      219.24      215.18      9.60 o 
   7   2  -8      572.27      538.98     10.39 o 
   8   2  -8     1766.90     1885.86     32.25 o 
   9   2  -8       16.76       18.25      4.11 o 
   0   3  -8     4669.88     5059.87     61.20 o 
   1   3  -8     2185.67     2345.48     15.47 o 
   2   3  -8     4202.34     4267.28     24.22 o 
   3   3  -8      650.98      653.58     12.72 o 
   4   3  -8      221.03      234.25      5.25 o 
   5   3  -8      104.36      126.24      5.68 o 
   6   3  -8       13.98       11.62      3.17 o 
   7   3  -8       25.02       28.69      3.43 o 
   8   3  -8      401.39      417.66      9.74 o 
   9   3  -8       26.13       24.07      3.59 o 
   0   4  -8    13718.86    13971.31     86.44 o 
   1   4  -8     1425.90     1447.37     12.60 o 
   2   4  -8     1319.63     1470.08     21.81 o 
   3   4  -8     2344.99     2466.57     27.40 o 
   4   4  -8     3484.49     3359.17     27.38 o 
   5   4  -8     2381.45     2202.42     32.80 o 
   6   4  -8       35.98       41.59      3.78 o 
   7   4  -8      407.71      405.99      8.92 o 
   8   4  -8      651.83      679.76     10.34 o 
   9   4  -8      109.94      108.23      5.28 o 
   0   5  -8     3814.10     3767.16    100.69 o 
   1   5  -8     2419.76     2604.12     23.44 o 
   2   5  -8     3819.15     3974.12     25.50 o 
   3   5  -8     3063.39     3030.96     23.46 o 
   4   5  -8      259.45      211.22      7.03 o 
   5   5  -8      449.56      485.33     13.64 o 
   6   5  -8        1.26        4.41      2.78 o 
   7   5  -8       19.33       17.34      3.17 o 
   8   5  -8        8.41        7.03      2.51 o 
   9   5  -8       44.63       43.05      3.68 o 
   0   6  -8      236.01      295.35     10.15 o 
   1   6  -8     3941.51     3850.91     60.15 o 
   2   6  -8     1465.68     1457.35     15.12 o 
   3   6  -8     3338.05     2974.80     40.62 o 
   4   6  -8      586.37      503.57     12.47 o 
   5   6  -8     1976.25     2017.08     18.10 o 
   6   6  -8      223.40      198.91      6.69 o 
   7   6  -8      633.99      645.44     10.43 o 
   8   6  -8      385.51      405.66      8.19 o 
   0   7  -8       78.70       77.24      6.89 o 
   1   7  -8      100.60       94.65      5.81 o 
   2   7  -8       33.38       37.13      4.33 o 
   3   7  -8      311.13      318.35     14.47 o 
   4   7  -8       99.19       98.38      5.41 o 
   5   7  -8      352.15      374.57      8.37 o 
   6   7  -8      156.44      154.64      5.63 o 
   7   7  -8       37.96       38.40      3.36 o 
   8   7  -8       29.27       23.89      2.78 o 
   0   8  -8      292.54      280.09     15.21 o 
   1   8  -8      441.15      407.14     11.58 o 
   2   8  -8      706.78      711.71     18.85 o 
   3   8  -8      858.63      840.47     15.75 o 
   4   8  -8     2076.90     2145.21     20.12 o 
   5   8  -8       65.01       75.48      4.71 o 
   6   8  -8       34.30       36.58      3.35 o 
   7   8  -8      827.76      908.04     17.10 o 
   0   9  -8     1820.17     1841.67     29.99 o 
   1   9  -8       85.16       93.22      6.59 o 
   2   9  -8      246.93      259.45     10.24 o 
   3   9  -8      174.51      184.56      9.14 o 
   4   9  -8      652.53      674.67     11.09 o 
   5   9  -8       71.34       76.25      3.99 o 
   6   9  -8      106.89      113.26      4.00 o 
   0  10  -8      597.56      643.83     17.23 o 
   1  10  -8     1286.71     1337.82     21.07 o 
   2  10  -8      129.78      122.06      7.30 o 
   3  10  -8       57.33       57.51      5.45 o 
   4  10  -8      291.94      274.22     10.86 o 
   5  10  -8      346.37      384.48      7.05 o 
   0  11  -8       77.71       79.82      7.48 o 
   1  11  -8       33.53       27.74      4.06 o 
   2  11  -8      164.27      164.96      7.70 o 
   3  11  -8      197.11      182.22      6.74 o 
   4  11  -8       28.49       32.24      3.31 o 
   0  12  -8      363.28      353.99     14.53 o 
   1  12  -8      191.28      189.07      8.44 o 
   2  12  -8        1.06        1.72      2.36 o 
   2   0  -7     1591.49     1701.36     34.03 o 
   4   0  -7      344.50      405.59      7.44 o 
   6   0  -7     2863.48     2798.25     81.28 o 
   8   0  -7      675.61      663.50     31.82 o 
   1   1  -7      726.52      661.10      4.85 o 
   2   1  -7    24621.67    24712.74    167.01 o 
   3   1  -7     5452.25     5956.80     64.85 o 
   4   1  -7       41.78       43.32      2.37 o 
   5   1  -7       17.08       18.43      2.28 o 
   6   1  -7      360.89      314.30     11.39 o 
   7   1  -7       15.22       15.13      3.28 o 
   8   1  -7      109.17      115.64      6.12 o 
   9   1  -7       79.51       72.22      5.73 o 
   1   2  -7     5624.97     5888.07     56.43 o 
   2   2  -7     1838.18     1917.21     17.61 o 
   3   2  -7     2796.19     2808.39     30.77 o 
   4   2  -7     2543.59     2918.81     18.29 o 
   5   2  -7     1086.81     1006.27     16.47 o 
   6   2  -7       42.86       29.62      5.29 o 
   7   2  -7      543.08      498.90     10.00 o 
   8   2  -7      149.65      138.87      6.46 o 
   9   2  -7       39.98       30.17      5.70 o 
   1   3  -7     2625.89     2863.10     36.95 o 
   2   3  -7     9943.34    10258.58     92.07 o 
   3   3  -7      742.16      786.61     10.43 o 
   4   3  -7      562.21      540.73      8.24 o 
   5   3  -7      168.83      149.79      7.55 o 
   6   3  -7      251.67      246.22      7.82 o 
   7   3  -7       25.66       23.09      3.55 o 
   8   3  -7       95.08      100.37      5.67 o 
   9   3  -7      136.33      135.51      6.15 o 
   1   4  -7     1135.85     1107.12     11.37 o 
   2   4  -7     1885.80     2261.05     18.60 o 
   3   4  -7     3528.80     3701.57     27.38 o 
   4   4  -7     1808.01     1792.02     16.14 o 
   5   4  -7     3094.88     2948.84     27.98 o 
   6   4  -7      249.43      264.41      8.26 o 
   7   4  -7      400.01      415.04      9.10 o 
   8   4  -7       27.69       25.30      3.26 o 
   9   4  -7      266.94      274.31      7.63 o 
   1   5  -7      615.69      633.16      8.04 o 
   2   5  -7       87.13       61.55      3.00 o 
   3   5  -7     7553.21     7341.70     77.99 o 
   4   5  -7       59.50       46.96      4.16 o 
   5   5  -7     1146.98     1157.29     15.49 o 
   6   5  -7      480.03      477.40      9.71 o 
   7   5  -7      222.88      258.61      7.27 o 
   8   5  -7      147.06      153.15      5.98 o 
   9   5  -7      135.45      126.89      5.15 o 
   1   6  -7     1544.68     1534.57     25.31 o 
   2   6  -7     1629.81     1544.50     16.99 o 
   3   6  -7     1015.79      805.13     12.95 o 
   4   6  -7       60.73       48.50     14.44 o 
   5   6  -7      680.58      641.73     10.51 o 
   6   6  -7        5.38        5.74      2.81 o 
   7   6  -7      198.16      207.64      6.41 o 
   8   6  -7        6.18        9.35      2.68 o 
   1   7  -7      732.75      659.39     12.57 o 
   2   7  -7       38.04       30.35      3.81 o 
   3   7  -7     1197.11     1133.95     56.68 o 
   4   7  -7     1342.55     1373.12     16.11 o 
   5   7  -7     1171.93     1170.08     14.00 o 
   6   7  -7      171.12      159.53      5.70 o 
   7   7  -7      587.09      580.24      9.35 o 
   8   7  -7       41.31       35.82      3.13 o 
   1   8  -7      170.69      161.55      8.36 o 
   2   8  -7      102.05      115.27      9.30 o 
   3   8  -7      533.17      486.40     11.15 o 
   4   8  -7      349.12      336.56      8.58 o 
   5   8  -7      350.13      356.08      8.65 o 
   6   8  -7       87.58      100.26      4.53 o 
   7   8  -7        0.88        4.01      2.30 o 
   1   9  -7      623.57      634.74     14.02 o 
   2   9  -7       27.71       28.19      4.79 o 
   3   9  -7     1270.44     1323.12     37.01 o 
   4   9  -7        0.48        2.27      3.01 o 
   5   9  -7      357.14      381.82      7.69 o 
   6   9  -7        3.45        5.42      2.18 o 
   1  10  -7      391.05      436.55     11.06 o 
   2  10  -7       16.86       14.88      4.05 o 
   3  10  -7      123.72      124.17      7.15 o 
   4  10  -7       13.99       11.40      2.96 o 
   5  10  -7      263.68      293.86      6.14 o 
   1  11  -7       71.69       81.87      5.76 o 
   2  11  -7       43.89       37.79      4.23 o 
   3  11  -7      195.40      199.44      7.05 o 
   4  11  -7        9.35        9.62      2.74 o 
   1  12  -7      121.16      116.79      5.05 o 
   2  12  -7      349.30      319.31      8.93 o 
   0   0  -6      373.30      422.60     22.62 o 
   2   0  -6    12271.46    12335.56    148.41 o 
   4   0  -6      341.64      382.89     14.55 o 
   6   0  -6      507.38      438.09     13.95 o 
   8   0  -6       65.56       81.75      8.27 o 
   0   1  -6     6633.34     6722.85    118.39 o 
   1   1  -6      135.48      151.84      2.10 o 
   2   1  -6    14870.95    14713.08    128.97 o 
   3   1  -6     2526.10     2825.55     25.18 o 
   4   1  -6     3676.84     3738.62     38.92 o 
   5   1  -6      849.25      904.79     14.19 o 
   6   1  -6      158.68      135.98      8.07 o 
   7   1  -6       89.66       75.31      4.83 o 
   8   1  -6      147.47      159.44      6.90 o 
   9   1  -6       20.64       25.01      5.51 o 
   0   2  -6     3837.23     3723.85     16.03 o 
   1   2  -6     7150.14     7168.09     45.78 o 
   2   2  -6      793.95      857.13     13.33 o 
   3   2  -6      372.51      422.23      7.52 o 
   4   2  -6      356.72      333.65      5.66 o 
   5   2  -6      506.02      490.93      9.50 o 
   6   2  -6      298.11      301.94     10.81 o 
   7   2  -6        0.40        0.20      2.90 o 
   8   2  -6       99.39      104.98      5.92 o 
   9   2  -6       50.66       50.30      5.19 o 
   0   3  -6     2509.02     2983.56     39.29 o 
   1   3  -6     3249.95     3653.10     48.50 o 
   2   3  -6     1680.33     1661.09     16.71 o 
   3   3  -6     4897.87     4980.53     65.61 o 
   4   3  -6     1265.57     1278.29     16.79 o 
   5   3  -6      914.19      977.21     13.77 o 
   6   3  -6       91.48       90.50      5.45 o 
   7   3  -6      341.33      381.70      8.76 o 
   8   3  -6      424.67      457.43     10.17 o 
   9   3  -6       47.64       52.65      4.52 o 
   0   4  -6      942.15      907.45     10.19 o 
   1   4  -6     2160.02     2286.33     24.23 o 
   2   4  -6       82.75       43.19      2.18 o 
   3   4  -6     2743.24     2840.05     20.95 o 
   4   4  -6     8828.30     8776.13     78.47 o 
   5   4  -6      242.70      224.17      8.18 o 
   6   4  -6       18.90       18.21      3.32 o 
   7   4  -6      459.83      450.66      9.39 o 
   8   4  -6       63.00       48.00      4.28 o 
   9   4  -6      109.02       97.78      5.29 o 
   0   5  -6      691.02      790.57     18.72 o 
   1   5  -6     1591.82     1836.29     20.54 o 
   2   5  -6      130.41      127.00      3.82 o 
   3   5  -6     3818.71     3486.41     40.52 o 
   4   5  -6      558.21      459.94      9.85 o 
   5   5  -6     1272.70     1311.36     16.41 o 
   6   5  -6     2424.52     2512.99     21.39 o 
   7   5  -6     1397.84     1443.94     15.87 o 
   8   5  -6       86.61       86.21      4.92 o 
   9   5  -6       10.87        7.94      2.74 o 
   0   6  -6     6506.14     6512.04     47.73 o 
   1   6  -6      519.44      555.57      8.54 o 
   2   6  -6      325.60      306.59      8.18 o 
   3   6  -6      135.32      103.88      5.01 o 
   4   6  -6      121.36      102.16      6.05 o 
   5   6  -6      625.62      632.01     10.71 o 
   6   6  -6       65.62       52.66      4.15 o 
   7   6  -6      209.22      204.29      6.42 o 
   8   6  -6       32.24       29.35      3.33 o 
   0   7  -6      248.09      216.90      9.86 o 
   1   7  -6     1393.45     1333.05     17.70 o 
   2   7  -6      611.49      567.61     10.66 o 
   3   7  -6     2537.76     2276.33     71.19 o 
   4   7  -6     1082.45     1104.39     14.39 o 
   5   7  -6      590.66      615.51     10.36 o 
   6   7  -6      352.86      338.54      7.68 o 
   7   7  -6      978.88      959.89     16.63 o 
   8   7  -6       91.53       79.67      4.32 o 
   0   8  -6      904.79      969.18     25.68 o 
   1   8  -6      273.35      284.41      9.58 o 
   2   8  -6      751.23      770.59     19.55 o 
   3   8  -6      139.71      144.98      7.20 o 
   4   8  -6        2.12        5.55      3.10 o 
   5   8  -6       67.92       67.11      4.59 o 
   6   8  -6        8.50        6.29      2.51 o 
   7   8  -6      179.12      170.71      5.33 o 
   0   9  -6      139.89      153.14     10.47 o 
   1   9  -6      708.60      727.96     14.78 o 
   2   9  -6       99.16       97.00      6.98 o 
   3   9  -6     1580.69     1651.68     21.68 o 
   4   9  -6      111.26      118.94      5.82 o 
   5   9  -6      151.10      167.58      5.65 o 
   6   9  -6      161.65      156.07      5.01 o 
   0  10  -6     4174.96     4431.13     55.29 o 
   1  10  -6      553.15      580.77     12.71 o 
   2  10  -6       40.02       40.17      5.22 o 
   3  10  -6      153.35      153.06      7.69 o 
   4  10  -6      264.48      266.36      7.28 o 
   5  10  -6        0.10        2.50      2.27 o 
   0  11  -6      628.98      636.62     15.07 o 
   1  11  -6      194.31      187.07      7.72 o 
   2  11  -6      200.38      209.59      8.39 o 
   3  11  -6      173.77      184.87      9.14 o 
   4  11  -6       84.99       75.35      4.38 o 
   0  12  -6      360.86      367.34     15.31 o 
   1  12  -6       33.50       33.40      3.42 o 
   2  12  -6       67.55       61.85      3.81 o 
   2   0  -5     3924.28     3820.73     31.87 o 
   4   0  -5     2211.57     2504.29     44.06 o 
   6   0  -5      227.13      251.56     10.83 o 
   8   0  -5      154.02      173.31     12.68 o 
   1   1  -5     3806.09     3986.34     27.35 o 
   2   1  -5    37635.48    35585.98    288.15 o 
   3   1  -5     1646.78     1743.53      8.20 o 
   4   1  -5       16.44       10.32      1.46 o 
   5   1  -5      868.66      944.20     14.31 o 
   6   1  -5      940.29      819.52     18.48 o 
   7   1  -5      144.21      124.88      5.83 o 
   8   1  -5       60.88       70.00      5.22 o 
   9   1  -5      114.26      112.27     11.99 o 
   1   2  -5    15130.04    15225.94    151.85 o 
   2   2  -5     3346.32     3756.00     25.67 o 
   3   2  -5      950.30     1005.05      9.18 o 
   4   2  -5      187.50      181.93      4.33 o 
   5   2  -5      360.24      289.70     31.16 o 
   6   2  -5      608.07      580.68     14.42 o 
   7   2  -5      528.12      554.77     11.54 o 
   8   2  -5      492.42      473.22     37.76 o 
   9   2  -5       77.79       79.87      6.10 o 
   1   3  -5     3046.03     3271.64     18.75 o 
   2   3  -5      127.44      151.96      6.45 o 
   3   3  -5     5686.87     6091.86     40.76 o 
   4   3  -5      176.14      180.53     14.30 o 
   5   3  -5     1030.52     1075.79     13.83 o 
   6   3  -5      515.23      481.13     14.48 o 
   7   3  -5     1665.97     1761.56     17.60 o 
   8   3  -5       23.07       18.79      4.13 o 
   9   3  -5       30.74       30.51      3.97 o 
   1   4  -5      966.36     1074.04     12.86 o 
   2   4  -5     1855.84     1822.94     17.51 o 
   3   4  -5       63.74       72.55      5.83 o 
   4   4  -5      725.69      747.12      9.97 o 
   5   4  -5        3.62        3.90      3.32 o 
   6   4  -5     3145.69     3229.56     27.18 o 
   7   4  -5      216.65      237.98      7.24 o 
   8   4  -5       10.33        7.79      3.10 o 
   9   4  -5      317.10      332.62      9.61 o 
   1   5  -5     2316.24     2582.03     21.98 o 
   2   5  -5       82.43       92.99      3.37 o 
   3   5  -5      849.88      839.39     12.63 o 
   4   5  -5      777.82      741.80     12.32 o 
   5   5  -5     2789.18     2814.89     72.16 o 
   6   5  -5      879.16      862.91     12.70 o 
   7   5  -5      485.69      488.72      9.57 o 
   8   5  -5      437.75      424.03      9.10 o 
   9   5  -5        8.35        7.04      3.07 o 
   1   6  -5     4180.49     3859.15    226.45 o 
   2   6  -5      197.02      178.93      5.81 o 
   3   6  -5      917.74      825.22     12.05 o 
   4   6  -5      552.43      477.39     10.59 o 
   5   6  -5     4646.73     4930.23     28.34 o 
   6   6  -5      168.09      174.03      6.17 o 
   7   6  -5      579.80      612.24     11.46 o 
   8   6  -5        2.10        0.50      2.42 o 
   1   7  -5     1113.40     1095.48     15.98 o 
   2   7  -5      125.79       83.28      5.10 o 
   3   7  -5      777.20      677.25     14.58 o 
   4   7  -5       69.44       72.07      4.90 o 
   5   7  -5      455.54      488.43      9.22 o 
   6   7  -5       82.97       78.30      4.48 o 
   7   7  -5      333.64      327.61      8.21 o 
   8   7  -5        0.97        0.92      2.18 o 
   1   8  -5       67.67       73.65      5.99 o 
   2   8  -5       33.01       44.52      6.98 o 
   3   8  -5     1944.45     2046.62     21.61 o 
   4   8  -5       27.66       22.80      3.73 o 
   5   8  -5      356.88      353.03      8.45 o 
   6   8  -5      122.06      116.97      4.82 o 
   7   8  -5      146.75      144.84      5.01 o 
   1   9  -5     1547.98     1636.40     21.47 o 
   2   9  -5     1482.15     1561.49     22.24 o 
   3   9  -5     1085.43     1139.01     18.07 o 
   4   9  -5        3.05        3.17      2.88 o 
   5   9  -5      189.86      192.98      6.19 o 
   6   9  -5       63.09       78.52      3.99 o 
   7   9  -5       68.67       63.99      4.23 o 
   1  10  -5      977.39     1066.63     18.96 o 
   2  10  -5       17.07       18.51      4.36 o 
   3  10  -5       32.13       32.65      4.02 o 
   4  10  -5       48.14       46.68      4.14 o 
   5  10  -5      260.77      293.43      6.87 o 
   1  11  -5      329.34      335.87     10.76 o 
   2  11  -5      210.21      211.18      7.85 o 
   3  11  -5      144.49      154.73      6.53 o 
   4  11  -5      290.74      279.46      9.57 o 
   1  12  -5       49.56       44.82      3.72 o 
   2  12  -5        9.71        3.35      2.34 o 
   0   0  -4    20654.60    18689.10    231.04 o 
   2   0  -4    20443.48    20142.02    308.05 o 
   4   0  -4    16600.91    17370.49    299.99 o 
   6   0  -4      983.48      922.40     19.29 o 
   8   0  -4        8.43       11.51      5.64 o 
   0   1  -4      979.13     1095.28     19.70 o 
   1   1  -4    13097.52    13450.75    126.57 o 
   2   1  -4     5765.12     6244.55     62.10 o 
   3   1  -4     3460.82     3815.53     26.58 o 
   4   1  -4       76.33       73.28      2.67 o 
   5   1  -4       42.46       44.38      2.83 o 
   6   1  -4      162.19      203.69     14.35 o 
   7   1  -4      144.60      151.79      6.83 o 
   8   1  -4      102.53       87.62     19.72 o 
   9   1  -4       78.66       89.52     11.07 o 
   0   2  -4    28240.72    27087.53    129.10 o 
   1   2  -4    22844.62    22566.82    207.00 o 
   2   2  -4    13512.78    13873.97     92.26 o 
   3   2  -4     2757.34     2914.29     16.65 o 
   4   2  -4     4167.66     4029.45     19.91 o 
   5   2  -4      484.52      475.41     14.84 o 
   6   2  -4      296.74      320.25     11.26 o 
   7   2  -4      411.46      424.50     10.39 o 
   8   2  -4     1241.28     1266.95     18.98 o 
   9   2  -4       26.85       24.19      5.53 o 
   0   3  -4     7547.03     8019.41     76.76 o 
   1   3  -4      508.27      522.22      6.55 o 
   2   3  -4    15904.48    16437.28    138.86 o 
   3   3  -4     2244.61     2361.16     14.37 o 
   4   3  -4     1359.65     1325.16     80.12 o 
   5   3  -4      265.23      268.62      9.10 o 
   6   3  -4      117.99      127.43     11.09 o 
   7   3  -4      547.04      534.31     10.18 o 
   8   3  -4       43.10       35.83      6.01 o 
   9   3  -4      163.31      160.23      6.56 o 
   0   4  -4     4367.74     4545.87     30.70 o 
   1   4  -4      113.04      117.01      3.20 o 
   2   4  -4      135.99      148.46      3.63 o 
   3   4  -4     3051.18     2801.87    183.50 o 
   4   4  -4     4285.52     3867.24    257.79 o 
   5   4  -4       16.78       12.96      3.37 o 
   6   4  -4     1465.96     1565.31     16.50 o 
   7   4  -4      587.58      623.05     13.09 o 
   8   4  -4       34.44       35.16      4.00 o 
   9   4  -4      160.12      147.84      6.98 o 
   0   5  -4      304.41      294.18     39.28 o 
   1   5  -4      124.19      159.49      3.89 o 
   2   5  -4      546.69      479.66     33.87 o 
   3   5  -4        9.74       12.29      2.28 o 
   4   5  -4     1118.43     1126.35     14.14 o 
   5   5  -4      258.40      226.15      9.01 o 
   6   5  -4      805.41      846.75     12.65 o 
   7   5  -4      197.53      183.79      7.07 o 
   8   5  -4        8.25        4.54      2.85 o 
   9   5  -4       14.67       13.69      3.17 o 
   0   6  -4      421.84      564.08     13.54 o 
   1   6  -4     2520.38     2118.56    198.91 o 
   2   6  -4      105.15       96.63      4.65 o 
   3   6  -4     1358.65     1208.60     13.38 o 
   4   6  -4     1303.02     1161.73     24.42 o 
   5   6  -4     2120.69     2269.48     18.83 o 
   6   6  -4       81.25       91.94      4.88 o 
   7   6  -4      281.49      278.90      8.20 o 
   8   6  -4       47.77       42.47      3.74 o 
   0   7  -4     1587.27     1627.81     30.56 o 
   1   7  -4       84.00       92.00      5.61 o 
   2   7  -4      402.29      407.57     10.97 o 
   3   7  -4       83.95       68.26      5.47 o 
   4   7  -4      179.50      175.56      6.78 o 
   5   7  -4      143.50      143.06      5.80 o 
   6   7  -4      534.78      502.75      9.17 o 
   7   7  -4       17.37       23.51      3.33 o 
   8   7  -4       32.66       26.47      3.01 o 
   0   8  -4      503.74      560.44     28.62 o 
   1   8  -4      612.62      644.93     14.93 o 
   2   8  -4       28.20       38.10      5.54 o 
   3   8  -4     3253.75     3332.78     28.64 o 
   4   8  -4       76.46       81.69      5.24 o 
   5   8  -4      369.10      367.82      8.69 o 
   6   8  -4      269.90      272.25      7.29 o 
   7   8  -4      525.01      543.24      8.66 o 
   0   9  -4     2528.39     2668.62     63.75 o 
   1   9  -4      569.17      575.52     13.85 o 
   2   9  -4      938.21      960.09     17.62 o 
   3   9  -4       40.96       43.92      5.19 o 
   4   9  -4      575.31      581.45     10.01 o 
   5   9  -4       45.19       41.10      3.57 o 
   6   9  -4      105.97      110.64      4.86 o 
   7   9  -4        7.67        8.59      2.97 o 
   0  10  -4      148.81      152.45     10.13 o 
   1  10  -4     1048.10     1059.98     18.71 o 
   2  10  -4      163.36      164.52      8.51 o 
   3  10  -4      523.97      554.68     11.35 o 
   4  10  -4        6.07        9.42      2.99 o 
   5  10  -4      419.28      422.51      8.19 o 
   0  11  -4      879.82      951.85     24.24 o 
   1  11  -4      203.17      196.98      7.84 o 
   2  11  -4      299.68      290.78      8.91 o 
   3  11  -4       72.22       71.00      5.00 o 
   4  11  -4       61.54       55.57      4.09 o 
   0  12  -4     2240.41     2320.84     38.51 o 
   1  12  -4       83.06       84.55      4.61 o 
   2  12  -4       25.30       24.83      2.98 o 
   2   0  -3    16852.73    16510.47    136.25 o 
   4   0  -3      360.72      355.07      7.27 o 
   6   0  -3      385.33      300.60     16.37 o 
   8   0  -3      418.78      240.32    174.23 o 
   1   1  -3     7389.30     7671.35     62.83 o 
   2   1  -3    54986.24    48553.94    376.21 o 
   3   1  -3      557.11      577.33      9.22 o 
   4   1  -3      661.26      600.13     51.94 o 
   5   1  -3      519.96      504.80      7.67 o 
   6   1  -3     3461.30     3388.46     59.07 o 
   7   1  -3      156.53      154.03      6.92 o 
   8   1  -3      168.90      170.26      9.44 o 
   9   1  -3       39.60       39.97      8.62 o 
   1   2  -3    33862.15    32508.74    208.57 o 
   2   2  -3    11348.48    11775.72    151.57 o 
   3   2  -3    12269.16    12885.00    102.80 o 
   4   2  -3     4258.53     4795.48     68.72 o 
   5   2  -3     3051.17     3070.55     26.36 o 
   6   2  -3      216.08      183.62      8.89 o 
   7   2  -3      425.90      396.67     10.17 o 
   8   2  -3      238.12      258.10      9.90 o 
   9   2  -3      148.35      139.08      9.25 o 
   1   3  -3     1965.07     2113.33     19.16 o 
   2   3  -3     6024.01     6128.07     41.40 o 
   3   3  -3      899.97      955.34     12.39 o 
   4   3  -3     2871.38     2927.94     20.31 o 
   5   3  -3      706.10      684.27     10.69 o 
   6   3  -3      747.38      729.37     14.32 o 
   7   3  -3      287.17      296.45      8.78 o 
   8   3  -3      102.88       96.88      6.03 o 
   9   3  -3      323.02      349.71     13.99 o 
   1   4  -3      187.48      257.89      3.78 o 
   2   4  -3     1032.47      907.13      9.84 o 
   3   4  -3     4614.21     4909.30     46.96 o 
   4   4  -3      542.39      527.45     10.63 o 
   5   4  -3       97.16       81.73     12.36 o 
   6   4  -3      883.53      908.44     13.40 o 
   7   4  -3      111.04      122.52      6.28 o 
   8   4  -3      212.44      215.02      7.25 o 
   9   4  -3      255.27      245.65      8.60 o 
   1   5  -3     1725.45     1774.65     25.83 o 
   2   5  -3       40.80       56.82      6.76 o 
   3   5  -3      386.11      408.30      7.42 o 
   4   5  -3     1445.08     1487.07     15.04 o 
   5   5  -3      377.70      335.31     10.16 o 
   6   5  -3     1672.23     1706.60     17.77 o 
   7   5  -3      113.42      108.36      5.91 o 
   8   5  -3       19.88       18.40      3.29 o 
   9   5  -3      157.91      149.90      6.05 o 
   1   6  -3      934.12      837.84     10.84 o 
   2   6  -3       24.76       27.47      3.05 o 
   3   6  -3     1938.36     1756.28     20.78 o 
   4   6  -3      689.40      626.52     13.02 o 
   5   6  -3     1412.41     1360.31     15.03 o 
   6   6  -3      150.17      128.61      5.87 o 
   7   6  -3       97.71      103.82      5.63 o 
   8   6  -3      130.08      132.80      5.40 o 
   1   7  -3      164.49      132.47      6.44 o 
   2   7  -3      255.27      224.47      6.98 o 
   3   7  -3     2020.49     1811.87     19.11 o 
   4   7  -3     2829.60     2757.49     44.22 o 
   5   7  -3      776.44      770.35     11.27 o 
   6   7  -3       46.28       39.46      3.99 o 
   7   7  -3      269.14      270.54      7.58 o 
   8   7  -3        3.34        3.65      2.29 o 
   1   8  -3     1915.25     2188.23     29.99 o 
   2   8  -3     3848.20     3981.62     72.75 o 
   3   8  -3     1249.87     1293.87     17.37 o 
   4   8  -3      291.67      260.20      7.94 o 
   5   8  -3      441.84      418.74      9.18 o 
   6   8  -3       47.60       65.25      4.33 o 
   7   8  -3       75.05       87.79      4.34 o 
   1   9  -3      336.09      338.66     11.19 o 
   2   9  -3      333.85      303.66      9.48 o 
   3   9  -3      561.68      512.79     12.59 o 
   4   9  -3      105.80       95.39      5.04 o 
   5   9  -3      786.34      880.28     11.99 o 
   6   9  -3        3.58        2.09      2.57 o 
   7   9  -3        0.55       -0.36      2.49 o 
   1  10  -3     1541.08     1537.70     31.92 o 
   2  10  -3      402.09      381.11     11.79 o 
   3  10  -3      175.38      186.13      7.22 o 
   4  10  -3        2.24        1.16      2.71 o 
   5  10  -3      349.10      362.87      7.78 o 
   6  10  -3        3.86       -1.21      2.89 o 
   1  11  -3       23.45       20.75      3.98 o 
   2  11  -3       11.46        9.14      3.31 o 
   3  11  -3      145.18      159.62      6.66 o 
   4  11  -3        2.25        1.93      3.25 o 
   1  12  -3        9.57       11.01      2.82 o 
   2  12  -3      619.06      633.65      9.61 o 
   0   0  -2       22.30       61.67      3.90 o 
   2   0  -2     2938.76     3333.90     30.12 o 
   4   0  -2       56.35       29.82      4.07 o 
   6   0  -2      489.81      401.46     18.48 o 
   8   0  -2       50.17       16.72      8.00 o 
   0   1  -2     6597.48     6935.59     62.40 o 
   1   1  -2      668.31      706.26     10.33 o 
   2   1  -2    41185.67    38655.45    239.46 o 
   3   1  -2      368.94      377.00      5.77 o 
   4   1  -2       18.60       23.67      2.85 o 
   5   1  -2      288.26      288.84      5.84 o 
   6   1  -2      737.56      649.85     15.77 o 
   7   1  -2     1029.22     1051.55     34.01 o 
   8   1  -2      828.32      863.89     30.40 o 
   0   2  -2     1537.54     1586.38      9.31 o 
   1   2  -2     8114.21     8397.83     44.42 o 
   2   2  -2     1183.97     1231.21     19.86 o 
   3   2  -2    10126.00    10782.86     91.52 o 
   4   2  -2     2323.64     2312.38     32.87 o 
   5   2  -2     1994.87     1964.18     28.79 o 
   6   2  -2       33.65       48.71      6.53 o 
   7   2  -2       96.53      101.22      6.80 o 
   8   2  -2       38.44       39.41      5.03 o 
   9   2  -2      497.22      501.58     15.10 o 
   0   3  -2    51035.91    45446.57    388.45 o 
   1   3  -2     8638.52     8586.18     92.57 o 
   2   3  -2     4597.16     4791.81     35.76 o 
   3   3  -2     1967.98     2069.82     29.82 o 
   4   3  -2    14585.60    13891.64     64.25 o 
   5   3  -2      508.70      512.09     11.13 o 
   6   3  -2      228.81      199.48     10.00 o 
   7   3  -2      720.66      739.35     18.34 o 
   8   3  -2      787.57      853.44     14.45 o 
   9   3  -2       23.09       26.14      7.12 o 
   0   4  -2     4206.35     3796.47     36.01 o 
   1   4  -2      105.23       93.78      3.01 o 
   2   4  -2     3593.11     3720.11     32.17 o 
   3   4  -2      522.54      596.73      9.21 o 
   4   4  -2      340.48      359.19      7.56 o 
   5   4  -2      284.64      225.25      8.06 o 
   6   4  -2       86.63       83.74      5.52 o 
   7   4  -2        5.30        9.03      3.37 o 
   8   4  -2        3.50        2.85      2.87 o 
   9   4  -2       12.79       15.09      3.75 o 
   0   5  -2      344.93      450.45      9.64 o 
   1   5  -2     1798.79     1866.25     28.40 o 
   2   5  -2       29.56       26.02      2.45 o 
   3   5  -2      497.75      495.75      8.14 o 
   4   5  -2      797.91      669.80     10.20 o 
   5   5  -2      725.68      626.42     14.21 o 
   6   5  -2       86.74       86.97      5.57 o 
   7   5  -2      386.07      378.17      9.47 o 
   8   5  -2       36.97       43.29      4.06 o 
   9   5  -2       13.14       12.11      3.14 o 
   0   6  -2      193.39      220.47      8.97 o 
   1   6  -2      135.56      137.53      4.96 o 
   2   6  -2      352.52      356.39     10.68 o 
   3   6  -2     1174.98     1097.45     12.69 o 
   4   6  -2      183.07      145.48      6.30 o 
   5   6  -2     1587.15     1674.39     16.16 o 
   6   6  -2      180.70      177.24      6.77 o 
   7   6  -2       37.81       39.47      4.16 o 
   8   6  -2       49.34       40.31      3.77 o 
   0   7  -2     2672.52     2447.82     36.73 o 
   1   7  -2      978.26      915.72     14.81 o 
   2   7  -2       63.71       53.12      4.29 o 
   3   7  -2     2749.90     2463.17     32.43 o 
   4   7  -2      616.95      646.44     11.27 o 
   5   7  -2      164.05      159.35      6.05 o 
   6   7  -2      430.29      469.09      9.62 o 
   7   7  -2      976.47     1013.61     16.92 o 
   8   7  -2       55.38       48.20      3.50 o 
   0   8  -2      253.52      256.70     21.16 o 
   1   8  -2     1939.77     2116.70     38.37 o 
   2   8  -2     1946.74     1979.25     28.80 o 
   3   8  -2      416.77      419.09     12.61 o 
   4   8  -2      125.66      118.84      6.04 o 
   5   8  -2       50.56       49.41      3.95 o 
   6   8  -2      685.35      703.07     10.54 o 
   7   8  -2       47.82       55.68      3.69 o 
   0   9  -2     3030.68     3114.30     48.70 o 
   1   9  -2     1422.64     1461.07     21.29 o 
   2   9  -2      497.15      533.18     11.82 o 
   3   9  -2      805.95      854.11     15.86 o 
   4   9  -2       58.33       56.51      4.33 o 
   5   9  -2      459.50      461.48     20.82 o 
   6   9  -2       27.00       20.24      3.12 o 
   7   9  -2      168.63      206.22      8.07 o 
   0  10  -2       55.55       51.59      7.09 o 
   1  10  -2      278.10      273.33      9.65 o 
   2  10  -2       91.47       91.77      5.99 o 
   3  10  -2       34.18       43.40      4.42 o 
   4  10  -2        5.92        6.05      2.91 o 
   5  10  -2        1.48        3.11      2.49 o 
   6  10  -2       50.79       59.59      4.99 o 
   0  11  -2      370.58      392.95     27.02 o 
   1  11  -2      465.13      469.39     10.50 o 
   2  11  -2       90.39       76.51      5.50 o 
   3  11  -2      381.23      424.62      9.94 o 
   4  11  -2      110.70      122.97      5.43 o 
   0  12  -2       63.70       68.91      6.42 o 
   1  12  -2      172.48      162.85      5.83 o 
   2  12  -2       38.26       45.24      3.55 o 
   2   0  -1     8498.54     8039.27     60.18 o 
   4   0  -1     2897.44     3249.72     68.21 o 
   6   0  -1      156.23      131.04     10.76 o 
   1   1  -1    11947.24    12011.82     77.99 o 
   2   1  -1    32365.18    30573.87    240.69 o 
   3   1  -1       91.44      110.06      2.32 o 
   4   1  -1      219.21      215.06      3.78 o 
   5   1  -1      729.16      733.97      9.80 o 
   6   1  -1     1928.39     1759.69     30.34 o 
   7   1  -1      571.05      638.68     22.91 o 
   8   1  -1       35.03       16.02     14.49 o 
   1   2  -1     4207.65     4422.96     35.97 o 
   2   2  -1    22914.54    22689.30    182.66 o 
   3   2  -1     5065.21     5275.56     23.12 o 
   4   2  -1     1019.51     1180.66      9.44 o 
   5   2  -1       29.40       23.62      2.88 o 
   6   2  -1      687.75      673.53     15.78 o 
   7   2  -1      288.79      286.95      9.94 o 
   8   2  -1      221.18      244.36     13.12 o 
   9   2  -1      414.74      433.05     14.19 o 
   1   3  -1     9764.26     9912.82     72.21 o 
   2   3  -1      315.93      415.41      8.23 o 
   3   3  -1     1389.06     1351.61     10.50 o 
   4   3  -1      654.02      741.70      8.84 o 
   5   3  -1      163.61      148.66      6.13 o 
   6   3  -1       39.91       55.92      5.38 o 
   7   3  -1     2862.07     3103.91     25.85 o 
   8   3  -1      210.75      227.45      8.28 o 
   9   3  -1       92.88       81.24      7.52 o 
   1   4  -1      459.12      497.45      5.88 o 
   2   4  -1     1622.60     1589.82     16.49 o 
   3   4  -1     1648.10     1648.71     13.52 o 
   4   4  -1     5149.70     5330.50     49.42 o 
   5   4  -1      276.88      246.28      7.99 o 
   6   4  -1     3656.50     3648.56     27.90 o 
   7   4  -1      217.74      213.35      7.61 o 
   8   4  -1       20.67       20.41      3.54 o 
   9   4  -1      343.73      340.28      9.93 o 
   1   5  -1      229.05      212.89      4.72 o 
   2   5  -1     1716.45     1558.51     14.28 o 
   3   5  -1      361.15      395.65      7.37 o 
   4   5  -1      328.73      273.77      6.92 o 
   5   5  -1      869.57      745.14     14.46 o 
   6   5  -1      363.93      324.73      8.54 o 
   7   5  -1       18.52       24.97      3.90 o 
   8   5  -1      319.52      288.79      9.73 o 
   9   5  -1       63.01       54.90      4.38 o 
   1   6  -1      199.91      184.63      5.50 o 
   2   6  -1     1157.20     1106.73     16.35 o 
   3   6  -1     1136.45     1036.74     12.50 o 
   4   6  -1      143.82      115.44      5.89 o 
   5   6  -1     2710.03     2855.76     33.14 o 
   6   6  -1      143.35      136.65      9.80 o 
   7   6  -1       45.66       42.25      4.28 o 
   8   6  -1       12.63       12.62      2.89 o 
   1   7  -1      164.35      135.71      6.48 o 
   2   7  -1     2893.45     2499.63     28.08 o 
   3   7  -1     1218.01     1104.67     22.07 o 
   4   7  -1      103.90      109.76      5.66 o 
   5   7  -1       42.71       38.80      3.76 o 
   6   7  -1       64.67       70.67      4.70 o 
   7   7  -1      276.28      275.34      7.75 o 
   8   7  -1        4.46        2.43      2.34 o 
   1   8  -1      634.16      672.09     17.03 o 
   2   8  -1      629.49      665.94     22.29 o 
   3   8  -1      195.02      208.36      8.59 o 
   4   8  -1       70.68       76.60      5.08 o 
   5   8  -1       58.96       56.26      4.51 o 
   6   8  -1       25.58       35.82      3.60 o 
   7   8  -1       88.02      105.00      4.81 o 
   1   9  -1     2664.90     2757.01     29.08 o 
   2   9  -1      965.51      959.53     17.10 o 
   3   9  -1      175.08      172.65      8.06 o 
   4   9  -1       14.94       17.38      3.36 o 
   5   9  -1      458.84      497.35      9.87 o 
   6   9  -1       23.73       18.23      2.99 o 
   7   9  -1      190.87      187.37      6.79 o 
   1  10  -1     1652.49     1789.77     30.12 o 
   2  10  -1      214.86      221.40      8.19 o 
   3  10  -1      358.40      384.26      9.74 o 
   4  10  -1       13.22       17.28      3.30 o 
   5  10  -1      387.20      405.13      8.13 o 
   6  10  -1       10.07        9.24      2.91 o 
   1  11  -1      538.61      564.91     11.34 o 
   2  11  -1      175.49      170.49      7.28 o 
   3  11  -1       62.75       72.79      4.39 o 
   4  11  -1       53.71       50.01      4.21 o 
   1  12  -1      332.57      321.15      8.77 o 
   2  12  -1       20.04       13.63      2.73 o 
   2   0   0      168.97      189.98      5.92 o 
   4   0   0    28858.09    30362.26    385.84 o 
   6   0   0       18.64        7.84      5.47 o 
   0   1   0        4.53       58.70     12.68 o 
   1   1   0    19223.63    18827.33    138.18 o 
   2   1   0     9326.38     9776.40     80.32 o 
   3   1   0      199.29      195.39      5.75 o 
   4   1   0        4.67        7.26      1.19 o 
   5   1   0     1454.11     1414.49    119.54 o 
   6   1   0        0.39        3.97      3.85 o 
   7   1   0      134.37      156.49     11.88 o 
   8   1   0        0.03        5.08      8.06 o 
   0   2   0    40532.30    36058.82    186.96 o 
   1   2   0    16956.67    17463.16    124.61 o 
   2   2   0       35.44       26.75      1.44 o 
   3   2   0     1744.50     1782.94     10.07 o 
   4   2   0       16.57       28.95      3.14 o 
   5   2   0      435.39      434.89      8.41 o 
   6   2   0       50.24       47.07      4.20 o 
   7   2   0      635.35      692.62     19.31 o 
   8   2   0     4049.63     4160.23     48.66 o 
   9   2   0      260.75      275.45     11.79 o 
   0   3   0        9.20       14.79      2.50 o 
   1   3   0       67.38       45.21      1.53 o 
   2   3   0      422.26      337.87      4.15 o 
   3   3   0     1514.00     1452.74     15.33 o 
   4   3   0        0.00        7.08      1.87 o 
   5   3   0      841.06      776.87     17.32 o 
   6   3   0     1130.84      987.10     26.83 o 
   7   3   0     1550.77     1678.22     21.73 o 
   8   3   0        0.10       -0.62      3.80 o 
   9   3   0       78.17       84.00      7.42 o 
   0   4   0      413.34      494.14      7.10 o 
   1   4   0       17.97       10.46      1.41 o 
   2   4   0       46.76       44.82      2.88 o 
   3   4   0     6992.49     7506.34     64.28 o 
   4   4   0     1112.16     1156.95     12.85 o 
   5   4   0      421.26      385.57      9.73 o 
   6   4   0      162.03      166.46      7.18 o 
   7   4   0     1566.23     1638.93     19.04 o 
   8   4   0       39.00       55.62      4.56 o 
   9   4   0      126.25      121.37      6.70 o 
   0   5   0      104.18       97.79     10.85 o 
   1   5   0        0.37        2.86      1.44 o 
   2   5   0     2557.70     2527.96     17.64 o 
   3   5   0      534.84      528.73      8.44 o 
   4   5   0       29.09       33.61      3.49 o 
   5   5   0      873.72      866.64     14.79 o 
   6   5   0     1963.56     2075.41     21.83 o 
   7   5   0       20.96       22.65      3.79 o 
   8   5   0       58.15       59.50      5.06 o 
   9   5   0      545.25      531.75     10.21 o 
   0   6   0     6134.05     5752.55    121.69 o 
   1   6   0      153.42      133.61      6.41 o 
   2   6   0      115.34      119.09      4.48 o 
   3   6   0      420.55      428.43      8.26 o 
   4   6   0     3037.25     2646.04     22.60 o 
   5   6   0     1615.77     1647.69     18.77 o 
   6   6   0        6.68        5.22      3.08 o 
   7   6   0      181.42      168.37     15.83 o 
   8   6   0      456.85      437.82     10.32 o 
   0   7   0      143.46      136.69     10.15 o 
   1   7   0      180.30      158.28      6.84 o 
   2   7   0     3886.97     3630.54     48.77 o 
   3   7   0     1537.99     1344.91     25.49 o 
   4   7   0        8.04       10.08      3.33 o 
   5   7   0       90.08       68.03      4.82 o 
   6   7   0       57.06       55.38      4.32 o 
   7   7   0       97.17      104.15      5.05 o 
   8   7   0        7.29        3.69      2.44 o 
   1   8   0       93.81      109.97      8.82 o 
   2   8   0        0.71        3.64      3.98 o 
   3   8   0     1585.68     1731.09     31.38 o 
   4   8   0      531.90      570.09     10.73 o 
   5   8   0       24.58       23.49      3.66 o 
   6   8   0        0.30        0.85      2.56 o 
   7   8   0      310.89      352.48      7.90 o 
   0   9   0      154.57      153.95     11.04 o 
   1   9   0      122.06      111.52      6.58 o 
   2   9   0      243.63      271.13     10.15 o 
   3   9   0       54.66       50.85      5.43 o 
   4   9   0       68.27       67.11      4.58 o 
   5   9   0      102.01      115.43      5.69 o 
   6   9   0      365.51      355.43      8.13 o 
   7   9   0       11.80       11.49      2.93 o 
   0  10   0      351.19      312.87     13.25 o 
   1  10   0     3174.12     3498.80     31.30 o 
   2  10   0      178.42      181.80      7.60 o 
   3  10   0      478.74      515.53     11.12 o 
   4  10   0      730.52      712.74     14.05 o 
   5  10   0      289.59      295.20      7.14 o 
   6  10   0       13.98       10.13      2.89 o 
   0  11   0      146.52      162.15     10.89 o 
   1  11   0        0.86        2.85      3.12 o 
   2  11   0        7.69        9.74      3.38 o 
   3  11   0      124.52      137.07      5.37 o 
   4  11   0       24.85       25.16      3.35 o 
   0  12   0     2136.59     2295.05     29.02 o 
   1  12   0      289.66      307.99      8.59 o 
   2  12   0       41.34       47.13      4.42 o 
   2   0   1     8558.45     8237.96    111.24 o 
   4   0   1     2994.74     3316.39     40.17 o 
   6   0   1      249.64      210.62     12.70 o 
   1   1   1    11832.67    11768.67     65.48 o 
   2   1   1    32464.08    30728.51    128.31 o 
   3   1   1       94.66      119.68      4.24 o 
   4   1   1      227.09      251.29     11.19 o 
   5   1   1      702.26      675.34     16.74 o 
   6   1   1     1881.69     1684.04     55.08 o 
   7   1   1      587.58      631.18     22.48 o 
   1   2   1     4159.60     4376.99     29.01 o 
   2   2   1    23035.93    22464.48    158.52 o 
   3   2   1     4930.36     5225.12     48.58 o 
   4   2   1     1073.48     1234.43     10.35 o 
   5   2   1       16.34       23.82      2.88 o 
   6   2   1      728.46      686.80     13.75 o 
   7   2   1      282.17      293.25     10.81 o 
   8   2   1      227.31      229.38     12.73 o 
   9   2   1      406.20      411.62     21.05 o 
   1   3   1     9797.15     9952.09     46.12 o 
   2   3   1      324.58      417.72      4.95 o 
   3   3   1     1276.51     1299.29     14.02 o 
   4   3   1      621.02      701.50      8.62 o 
   5   3   1      128.49      121.51      5.94 o 
   6   3   1       22.66       37.31      4.93 o 
   7   3   1     2789.10     3007.95     25.62 o 
   8   3   1      199.21      217.81      9.33 o 
   9   3   1       81.85       78.79      7.28 o 
   1   4   1      580.77      618.49      6.69 o 
   2   4   1     1809.74     1785.64     12.97 o 
   3   4   1     1629.83     1665.30     13.83 o 
   4   4   1     5069.33     5262.47     63.57 o 
   5   4   1      264.67      265.26      9.16 o 
   6   4   1     3645.73     3626.94     41.59 o 
   7   4   1      216.61      231.46      8.06 o 
   8   4   1       23.82       23.15      4.15 o 
   9   4   1      362.50      364.60      9.26 o 
   1   5   1      305.07      256.57     18.21 o 
   2   5   1     1730.56     1544.86     18.30 o 
   3   5   1      320.85      345.19      6.98 o 
   4   5   1      345.40      288.26      7.88 o 
   5   5   1      939.27      843.96     14.73 o 
   6   5   1      385.37      353.13      8.93 o 
   7   5   1       12.22       13.87      3.58 o 
   8   5   1      307.31      280.55      7.81 o 
   9   5   1       88.51       74.65      5.68 o 
   1   6   1      211.75      190.44      5.66 o 
   2   6   1     1194.41     1150.05     12.31 o 
   3   6   1     1302.75     1197.94     13.37 o 
   4   6   1      133.00      103.52      5.64 o 
   5   6   1     2607.95     2789.17     29.20 o 
   6   6   1      135.33      136.34      6.12 o 
   7   6   1       57.89       52.77      4.34 o 
   8   6   1       11.17        7.03      2.79 o 
   1   7   1      204.60      179.82      7.94 o 
   2   7   1     2897.51     2443.80     21.13 o 
   3   7   1     1116.65     1008.25     14.47 o 
   4   7   1       99.75      101.10      5.70 o 
   5   7   1       24.25       19.64      3.52 o 
   6   7   1       57.58       65.63      4.59 o 
   7   7   1      277.64      267.45      7.65 o 
   8   7   1        5.59        3.82      2.51 o 
   1   8   1      501.04      517.62     15.67 o 
   2   8   1      626.06      620.74     14.06 o 
   3   8   1      178.81      199.12      8.35 o 
   4   8   1       72.26       68.15      4.90 o 
   5   8   1       99.28       94.19      5.01 o 
   6   8   1       25.49       33.01      3.58 o 
   7   8   1       74.50       83.06      4.25 o 
   1   9   1     2705.35     2759.24     36.55 o 
   2   9   1      957.07      929.47     16.91 o 
   3   9   1      144.76      139.58      7.62 o 
   4   9   1       15.37       14.33      3.26 o 
   5   9   1      433.77      486.55      9.87 o 
   6   9   1       22.72       19.94      3.10 o 
   7   9   1      174.98      160.28      6.46 o 
   1  10   1     1690.13     1808.85     24.78 o 
   2  10   1      204.26      209.29      8.06 o 
   3  10   1      412.09      446.27     11.13 o 
   4  10   1       15.29       18.08      3.81 o 
   5  10   1      430.48      450.49      8.55 o 
   6  10   1        7.86        8.19      2.82 o 
   1  11   1      521.13      576.57     11.52 o 
   2  11   1      176.58      175.59      6.36 o 
   3  11   1       75.09       77.57      4.42 o 
   4  11   1       53.60       44.49      3.86 o 
   1  12   1      292.65      280.89      8.21 o 
   2  12   1       13.33        9.28      3.12 o 
   0   0   2       22.62       52.55     12.44 o 
   2   0   2     2946.88     3357.70     51.00 o 
   4   0   2       57.38       47.48      3.36 o 
   6   0   2      488.11      403.55     37.94 o 
   0   1   2     6590.53     6877.96     77.67 o 
   1   1   2      677.61      741.04      5.72 o 
   2   1   2    40900.45    39132.17    257.72 o 
   3   1   2      327.14      333.12      6.36 o 
   4   1   2       13.01       15.32      2.13 o 
   5   1   2      282.96      288.00      6.65 o 
   6   1   2      796.34      727.38     15.62 o 
   7   1   2     1024.14     1023.19     24.37 o 
   0   2   2     1545.95     1650.40     23.23 o 
   1   2   2     8207.97     8450.39     60.71 o 
   2   2   2     1176.19     1207.58     11.97 o 
   3   2   2    10140.02    10885.88     87.91 o 
   4   2   2     2326.38     2354.67     22.00 o 
   5   2   2     2025.39     2054.91     21.79 o 
   6   2   2       33.62       39.12      4.85 o 
   7   2   2       94.07      100.14      7.39 o 
   8   2   2       37.91       37.42      6.97 o 
   9   2   2      497.91      517.95     23.03 o 
   0   3   2    51032.79    45180.73    425.91 o 
   1   3   2     8720.73     8608.26     56.50 o 
   2   3   2     4519.42     4688.44     28.48 o 
   3   3   2     2033.54     2146.75     26.60 o 
   4   3   2    14696.81    14063.13    105.58 o 
   5   3   2      438.68      430.67     10.07 o 
   6   3   2      202.24      177.56      8.75 o 
   7   3   2      759.54      792.58     20.10 o 
   8   3   2      813.84      882.85     16.73 o 
   9   3   2       21.53       19.88      5.06 o 
   0   4   2     4191.45     3746.38     35.92 o 
   1   4   2      104.34       90.70      3.10 o 
   2   4   2     3591.74     3788.87     39.74 o 
   3   4   2      515.01      587.47     10.55 o 
   4   4   2      334.03      328.50      8.25 o 
   5   4   2      285.43      229.93      7.82 o 
   6   4   2       85.41       78.61      5.36 o 
   7   4   2        5.65       10.81      3.57 o 
   8   4   2        3.20        4.41      3.50 o 
   9   4   2       11.78       12.72      3.48 o 
   0   5   2      237.56      332.74      7.16 o 
   1   5   2     1605.42     1638.30     15.06 o 
   2   5   2       33.29       40.49      5.19 o 
   3   5   2      356.50      359.95      7.08 o 
   4   5   2      814.86      653.79     10.76 o 
   5   5   2      684.39      597.72     16.14 o 
   6   5   2       82.56       77.46      5.08 o 
   7   5   2      369.75      353.45      9.40 o 
   8   5   2       39.71       45.30      4.53 o 
   9   5   2        9.82       10.33      3.09 o 
   0   6   2      188.59      194.64     10.63 o 
   1   6   2      140.94      138.50      5.01 o 
   2   6   2      356.88      362.23     10.07 o 
   3   6   2     1164.60     1082.30     12.77 o 
   4   6   2      179.57      140.10      6.30 o 
   5   6   2     1572.89     1650.28     25.39 o 
   6   6   2      171.03      180.83      6.77 o 
   7   6   2       33.57       38.57      3.96 o 
   8   6   2       47.75       44.54      4.16 o 
   0   7   2     2632.57     2406.90     55.96 o 
   1   7   2      768.83      689.12     14.47 o 
   2   7   2       62.34       50.44      4.45 o 
   3   7   2     2575.13     2312.56     32.39 o 
   4   7   2      599.95      633.71     11.31 o 
   5   7   2      126.13      127.44      5.98 o 
   6   7   2      442.27      475.96      9.74 o 
   7   7   2      917.72      938.84     12.78 o 
   8   7   2       52.81       47.99      3.91 o 
   1   8   2     1951.14     2061.40     35.50 o 
   2   8   2     1943.50     1973.94     21.59 o 
   3   8   2      417.43      413.63     10.50 o 
   4   8   2      124.32      117.93      6.15 o 
   5   8   2       52.94       53.83      4.26 o 
   6   8   2      688.33      690.45     10.56 o 
   7   8   2       48.25       54.22      3.97 o 
   0   9   2     3010.28     3118.55     49.88 o 
   1   9   2     1477.48     1475.32     18.97 o 
   2   9   2      498.23      529.17     13.14 o 
   3   9   2      834.07      873.54     14.73 o 
   4   9   2       63.79       67.26      5.38 o 
   5   9   2      457.73      504.72      9.96 o 
   6   9   2       25.44       18.21      3.09 o 
   7   9   2      192.01      195.99     12.91 o 
   0  10   2       54.17       41.09      8.12 o 
   1  10   2      279.42      283.89      8.83 o 
   2  10   2       85.42       91.40      5.60 o 
   3  10   2       33.59       41.15      4.29 o 
   4  10   2        6.31        9.29      3.55 o 
   5  10   2        1.28        1.08      2.52 o 
   6  10   2       59.08       65.08      4.45 o 
   0  11   2      341.81      348.77     14.78 o 
   1  11   2      510.25      549.19     12.71 o 
   2  11   2       94.13       85.91      4.97 o 
   3  11   2      392.13      420.41      9.75 o 
   4  11   2      126.55      135.78      5.58 o 
   0  12   2       63.25       70.20      6.52 o 
   1  12   2      172.59      156.60      8.60 o 
   2  12   2       33.09       35.23      5.58 o 
   2   0   3    17001.51    16846.83    180.83 o 
   4   0   3      366.52      386.16     10.35 o 
   6   0   3      403.20      283.41     38.81 o 
   1   1   3     7486.77     7917.45     51.83 o 
   2   1   3    55170.33    48605.65    271.40 o 
   3   1   3      584.50      591.37      6.58 o 
   4   1   3      617.70      618.01      5.48 o 
   5   1   3      550.37      507.13     38.28 o 
   6   1   3     3486.39     3351.74     41.15 o 
   7   1   3      151.88      163.12     18.13 o 
   1   2   3    33618.68    32523.32    243.77 o 
   2   2   3    11499.10    12003.48     87.98 o 
   3   2   3    12500.67    13056.17     64.12 o 
   4   2   3     4146.21     4726.68     74.19 o 
   5   2   3     3116.62     3080.49     40.46 o 
   6   2   3      247.31      214.53     11.25 o 
   7   2   3      404.09      396.98     14.13 o 
   8   2   3      210.77      215.46     12.51 o 
   1   3   3     1838.66     1990.64     23.50 o 
   2   3   3     6148.37     6204.92     31.63 o 
   3   3   3      888.49      928.27      9.65 o 
   4   3   3     2786.46     2772.24     48.25 o 
   5   3   3      808.85      755.61     14.63 o 
   6   3   3      763.96      741.22     14.69 o 
   7   3   3      305.06      333.57     10.36 o 
   8   3   3       86.16       90.53      6.90 o 
   9   3   3      337.40      402.22     20.53 o 
   1   4   3      261.45      335.19      4.24 o 
   2   4   3     1127.38     1046.81     12.80 o 
   3   4   3     4829.94     4975.97     53.78 o 
   4   4   3      571.00      544.68     14.56 o 
   5   4   3      149.26      116.03      5.68 o 
   6   4   3      890.57      902.62     13.11 o 
   7   4   3      107.32      114.17     10.26 o 
   8   4   3      192.41      171.11      7.60 o 
   9   4   3      259.28      263.54     10.93 o 
   1   5   3     1790.14     1683.57    119.78 o 
   2   5   3       61.99       75.25      3.54 o 
   3   5   3      474.67      496.59      8.23 o 
   4   5   3     1403.60     1423.56     15.96 o 
   5   5   3      394.48      351.55     10.03 o 
   6   5   3     1662.86     1686.64     17.76 o 
   7   5   3       93.29       89.85      8.67 o 
   8   5   3       19.68       20.97      3.79 o 
   9   5   3      150.46      151.35      6.08 o 
   1   6   3      990.35      895.99     13.10 o 
   2   6   3       48.42       47.72      3.34 o 
   3   6   3     1749.55     1624.67     22.13 o 
   4   6   3      672.92      601.73     11.18 o 
   5   6   3     1468.04     1502.03     21.82 o 
   6   6   3      156.08      143.81      6.19 o 
   7   6   3       82.79       87.47      5.07 o 
   8   6   3      124.88      129.64      6.13 o 
   1   7   3      232.13      188.49      8.15 o 
   2   7   3      265.59      228.73      7.21 o 
   3   7   3     2177.13     1947.80     42.29 o 
   4   7   3     2839.91     2770.64     22.57 o 
   5   7   3      854.32      854.12     14.10 o 
   6   7   3       47.82       42.51      4.06 o 
   7   7   3      302.34      302.94      7.89 o 
   8   7   3        4.70        9.95      2.85 o 
   1   8   3     1983.90     2193.59     24.05 o 
   2   8   3     3875.81     4029.04     40.55 o 
   3   8   3     1344.48     1361.04     17.75 o 
   4   8   3      289.23      247.27      8.11 o 
   5   8   3      466.21      450.64      9.14 o 
   6   8   3       49.82       62.98      4.18 o 
   7   8   3       92.38       98.04      4.51 o 
   1   9   3      246.71      249.58      9.05 o 
   2   9   3      338.81      318.45     10.61 o 
   3   9   3      544.69      511.07     11.65 o 
   4   9   3      105.36       97.23      6.17 o 
   5   9   3      792.38      867.49     12.90 o 
   6   9   3        4.47        5.12      2.61 o 
   7   9   3        2.37        3.33      2.55 o 
   1  10   3     1479.97     1532.72     18.29 o 
   2  10   3      400.12      389.18      9.67 o 
   3  10   3      210.65      192.45     28.61 o 
   4  10   3        1.19        0.78      2.97 o 
   5  10   3      383.37      387.02      8.11 o 
   6  10   3        3.34        1.51      2.50 o 
   1  11   3        8.89       13.12      3.57 o 
   2  11   3        3.95        4.16      2.83 o 
   3  11   3      133.58      136.94      6.24 o 
   4  11   3        1.48        1.48      2.51 o 
   1  12   3        9.80       11.18      2.87 o 
   2  12   3      610.52      607.43     20.47 o 
   0   0   4    20720.25    18684.27     92.01 o 
   2   0   4    20234.62    20089.32    196.82 o 
   4   0   4    16722.46    17404.34    173.57 o 
   6   0   4     1080.91     1119.12     67.81 o 
   0   1   4      978.94     1066.34     18.04 o 
   1   1   4    13077.07    13460.01    106.27 o 
   2   1   4     5769.10     6295.05     47.44 o 
   3   1   4     3462.42     3752.27     39.11 o 
   4   1   4       76.22      102.62     12.85 o 
   5   1   4       41.75       43.66      3.10 o 
   6   1   4      163.38      208.08     13.32 o 
   0   2   4    28313.37    27303.46    260.79 o 
   1   2   4    22870.66    22662.29    212.99 o 
   2   2   4    13357.46    14006.25    126.76 o 
   3   2   4     2615.65     2796.79     20.60 o 
   4   2   4     4284.84     4093.13     65.10 o 
   5   2   4      466.84      444.73      9.87 o 
   6   2   4      260.18      270.80     22.58 o 
   7   2   4      468.20      492.00     15.56 o 
   8   2   4     1297.67     1350.70     41.08 o 
   0   3   4     7545.00     7893.61     83.83 o 
   1   3   4      498.74      508.01      6.53 o 
   2   3   4    15895.83    15951.69    116.89 o 
   3   3   4     2209.47     2328.20     14.97 o 
   4   3   4     1354.19     1417.67     14.33 o 
   5   3   4      273.39      268.84      7.51 o 
   6   3   4      118.73      120.38     15.62 o 
   7   3   4      543.97      541.61     12.54 o 
   8   3   4       44.31       34.28      5.26 o 
   9   3   4      159.12      170.01     14.38 o 
   0   4   4     4299.94     4455.81     49.26 o 
   1   4   4      112.29      104.95      2.68 o 
   2   4   4      126.26      127.77      3.88 o 
   3   4   4     2805.28     2861.33     40.15 o 
   4   4   4     4339.96     4222.13     84.12 o 
   5   4   4        9.91       14.91      3.18 o 
   6   4   4     1399.81     1528.73     17.78 o 
   7   4   4      597.86      620.99     13.32 o 
   8   4   4       71.78       75.79      5.63 o 
   9   4   4      150.81      140.73      7.41 o 
   0   5   4      310.28      311.25      8.41 o 
   1   5   4      121.90      147.04     10.27 o 
   2   5   4      547.40      535.97      9.28 o 
   3   5   4       12.58       11.46      2.36 o 
   4   5   4     1117.30     1094.03     14.06 o 
   5   5   4      266.07      249.39      8.34 o 
   6   5   4      801.56      830.45     12.73 o 
   7   5   4      194.85      176.85      9.58 o 
   8   5   4        8.73       10.17      3.35 o 
   9   5   4       12.02       10.85      3.17 o 
   0   6   4      460.92      538.86    156.92 o 
   1   6   4     2741.34     2601.83     46.47 o 
   2   6   4      107.92      100.66      4.38 o 
   3   6   4     1664.91     1488.05     24.37 o 
   4   6   4     1347.18     1170.27     15.31 o 
   5   6   4     2214.21     2339.60     25.04 o 
   6   6   4       76.22       87.79      5.31 o 
   7   6   4      336.09      322.51     17.81 o 
   8   6   4       59.88       54.17      4.46 o 
   0   7   4     1602.35     1552.73     30.11 o 
   1   7   4       87.41       93.57      6.02 o 
   2   7   4      403.11      405.65     13.36 o 
   3   7   4       83.62       71.25      5.82 o 
   4   7   4      179.40      170.59      6.84 o 
   5   7   4      137.37      146.69      6.36 o 
   6   7   4      528.29      505.30     10.01 o 
   7   7   4       16.07       17.18      3.12 o 
   8   7   4       31.14       30.56      3.41 o 
   0   8   4      502.56      513.67     34.04 o 
   1   8   4      629.55      683.36     14.91 o 
   2   8   4       27.70       33.16      4.90 o 
   3   8   4     3256.09     3351.29     31.22 o 
   4   8   4       79.94       91.38      5.70 o 
   5   8   4      428.41      417.50      8.86 o 
   6   8   4      272.98      274.06      6.96 o 
   7   8   4      517.13      537.54      8.76 o 
   0   9   4     2547.57     2582.70     35.25 o 
   1   9   4      573.11      572.17     12.46 o 
   2   9   4      933.66      981.14     17.13 o 
   3   9   4       41.74       45.94      6.80 o 
   4   9   4      574.21      583.17     12.20 o 
   5   9   4       43.62       41.13      4.15 o 
   6   9   4      102.70      111.69      5.34 o 
   7   9   4        7.32       10.21      3.14 o 
   0  10   4      120.80      128.71      9.26 o 
   1  10   4      977.67     1052.82     15.30 o 
   2  10   4      165.31      164.16      6.93 o 
   3  10   4      468.82      500.38     12.68 o 
   4  10   4       12.01       10.36      4.32 o 
   5  10   4      378.54      386.42      8.08 o 
   6  10   4       32.09       33.24      3.59 o 
   0  11   4      870.66      941.78     22.86 o 
   1  11   4      206.78      201.99      6.60 o 
   2  11   4      297.63      283.51      7.11 o 
   3  11   4       75.65       74.94      5.10 o 
   4  11   4       61.29       51.95      4.19 o 
   0  12   4     2206.89     2386.41     80.25 o 
   1  12   4      118.69      108.40      5.08 o 
   2  12   4       27.64       30.06      4.53 o 
   2   0   5     3926.75     3871.06     39.16 o 
   4   0   5     2121.14     2383.43     17.09 o 
   6   0   5      178.54      154.48     32.36 o 
   1   1   5     3750.07     3988.31     35.41 o 
   2   1   5    37742.41    35814.66    280.31 o 
   3   1   5     1672.72     1777.99     13.76 o 
   4   1   5       22.11       14.07      1.34 o 
   5   1   5      895.76      983.56     10.90 o 
   6   1   5     1022.69      931.63     24.49 o 
   1   2   5    15220.96    15328.89    142.79 o 
   2   2   5     3350.84     3647.15     39.08 o 
   3   2   5      893.93      967.84      7.78 o 
   4   2   5      190.89      185.33      4.77 o 
   5   2   5      312.52      292.50      7.30 o 
   6   2   5      654.44      593.96     15.82 o 
   7   2   5      510.71      522.58     15.86 o 
   8   2   5      456.47      547.93     28.11 o 
   1   3   5     2881.99     3124.81     29.23 o 
   2   3   5      106.16      118.03      3.22 o 
   3   3   5     5727.47     6322.12     82.32 o 
   4   3   5      156.15      186.04      5.65 o 
   5   3   5     1077.79     1081.94     14.22 o 
   6   3   5      498.20      443.20     16.99 o 
   7   3   5     1616.82     1711.30     28.04 o 
   8   3   5       30.87       23.71      5.56 o 
   9   3   5       22.44       23.70      8.06 o 
   1   4   5      808.95      902.55      7.01 o 
   2   4   5     1796.99     1752.83     17.47 o 
   3   4   5       37.45       52.91      3.28 o 
   4   4   5      706.20      835.62     53.03 o 
   5   4   5        5.28        4.02      2.86 o 
   6   4   5     3195.98     3281.21     60.78 o 
   7   4   5      195.27      220.37      9.20 o 
   8   4   5        7.81        5.97      3.42 o 
   9   4   5      336.40      316.23     13.35 o 
   1   5   5     2148.18     2371.91     55.51 o 
   2   5   5       85.33      112.38      4.06 o 
   3   5   5      976.78      965.74     16.54 o 
   4   5   5      756.28      700.72     11.54 o 
   5   5   5     2723.93     2701.17     63.40 o 
   6   5   5      905.07      949.28     13.60 o 
   7   5   5      530.11      557.69     11.60 o 
   8   5   5      413.51      407.92     10.07 o 
   9   5   5       13.02       12.39      4.88 o 
   1   6   5     3900.40     3920.77     23.46 o 
   2   6   5      149.87      140.04      7.42 o 
   3   6   5      806.77      706.24     16.19 o 
   4   6   5      561.52      473.39     10.18 o 
   5   6   5     4524.81     4825.68     30.34 o 
   6   6   5      165.15      176.63      7.42 o 
   7   6   5      523.85      532.13      9.98 o 
   8   6   5        1.81       -0.51      2.76 o 
   1   7   5     1153.14     1131.79     22.44 o 
   2   7   5      125.35       80.76      5.96 o 
   3   7   5      838.66      732.32     18.02 o 
   4   7   5       67.60       64.13      4.86 o 
   5   7   5      462.38      520.70     10.50 o 
   6   7   5       80.99       77.00      4.93 o 
   7   7   5      375.26      359.66      8.94 o 
   8   7   5        1.31        0.62      2.44 o 
   1   8   5       29.31       36.65      6.14 o 
   2   8   5       33.64       40.42      5.16 o 
   3   8   5     1843.57     1958.35     31.13 o 
   4   8   5       28.91       24.95      4.08 o 
   5   8   5      302.59      299.85      7.79 o 
   6   8   5      118.77      122.42      5.24 o 
   7   8   5      152.74      150.33      5.29 o 
   1   9   5     1503.92     1624.80     20.02 o 
   2   9   5     1473.62     1599.50     23.31 o 
   3   9   5     1044.79     1096.91     20.08 o 
   4   9   5        5.38        6.04      3.48 o 
   5   9   5      199.34      197.90      6.89 o 
   6   9   5       63.39       79.42      4.29 o 
   7   9   5       54.66       54.22      4.56 o 
   1  10   5     1124.99     1224.58     16.30 o 
   2  10   5       11.07       15.86      3.56 o 
   3  10   5       34.44       35.48      4.85 o 
   4  10   5       49.17       46.95      5.28 o 
   5  10   5      285.20      303.49      8.03 o 
   6  10   5       11.52       14.12      2.93 o 
   1  11   5      290.04      306.15      8.44 o 
   2  11   5      208.61      208.03      7.08 o 
   3  11   5      152.50      159.64      6.67 o 
   4  11   5      296.58      290.05      7.56 o 
   1  12   5       35.06       32.57      4.28 o 
   2  12   5       10.64        6.40      3.56 o 
   0   0   6      371.07      430.58      9.35 o 
   2   0   6    12270.87    12200.62     89.78 o 
   4   0   6      343.22      418.51      5.74 o 
   6   0   6      501.65      470.53     48.79 o 
   0   1   6     6605.38     6637.05     38.13 o 
   1   1   6      128.41      146.35      2.63 o 
   2   1   6    15052.21    14879.65    113.29 o 
   3   1   6     2490.43     2917.14     27.65 o 
   4   1   6     3795.28     3881.18     38.22 o 
   5   1   6      812.72      841.71     15.22 o 
   6   1   6      134.54       99.86     12.66 o 
   0   2   6     3838.81     3825.90     25.32 o 
   1   2   6     7167.06     7344.82     71.83 o 
   2   2   6      790.91      873.14      9.75 o 
   3   2   6      364.10      403.64      5.21 o 
   4   2   6      353.97      307.27     20.02 o 
   5   2   6      518.01      508.18     11.93 o 
   6   2   6      296.14      275.96     11.46 o 
   7   2   6        0.30       -0.17      6.70 o 
   0   3   6     2545.02     3076.41     34.76 o 
   1   3   6     3535.65     3897.85     31.47 o 
   2   3   6     1734.54     1663.72     20.79 o 
   3   3   6     4969.36     5019.78     88.12 o 
   4   3   6     1414.37     1450.26     24.84 o 
   5   3   6      826.99      881.13     12.58 o 
   6   3   6       74.04       59.19      8.60 o 
   7   3   6      400.22      436.35     11.57 o 
   8   3   6      449.14      504.22     19.67 o 
   9   3   6       55.31       62.87     10.20 o 
   0   4   6      948.02      930.54     13.51 o 
   1   4   6     2158.28     2324.16     21.49 o 
   2   4   6       81.56       57.95      4.97 o 
   3   4   6     2734.88     2874.83     24.29 o 
   4   4   6     8810.16     8811.49    134.67 o 
   5   4   6      246.65      241.58      7.73 o 
   6   4   6       18.70       17.42      3.96 o 
   7   4   6      469.62      447.47     11.82 o 
   8   4   6       63.85       55.38      5.13 o 
   9   4   6      108.25       98.75      9.10 o 
   0   5   6      840.90      888.08     89.74 o 
   1   5   6     1770.76     1971.04     22.63 o 
   2   5   6      124.63      120.64      4.26 o 
   3   5   6     3474.95     3174.81     28.93 o 
   4   5   6      585.02      484.46      9.71 o 
   5   5   6     1345.92     1334.98     26.79 o 
   6   5   6     2349.29     2471.51     33.76 o 
   7   5   6     1383.50     1368.03     59.46 o 
   8   5   6      122.14      105.10      6.52 o 
   9   5   6        9.47        8.39      4.75 o 
   0   6   6     6545.66     6317.32     50.91 o 
   1   6   6      510.12      486.96     34.49 o 
   2   6   6      324.18      315.65     10.51 o 
   3   6   6      135.50      107.01      5.35 o 
   4   6   6      118.30       93.47      5.58 o 
   5   6   6      604.98      629.36     11.43 o 
   6   6   6       67.06       60.97      4.72 o 
   7   6   6      214.39      208.11      7.22 o 
   8   6   6       31.53       33.38      3.94 o 
   0   7   6      277.86      258.41     13.20 o 
   1   7   6     1288.69     1200.22     17.88 o 
   2   7   6      613.63      556.94     12.72 o 
   3   7   6     2424.77     2297.61     77.45 o 
   4   7   6     1075.72     1053.27     16.57 o 
   5   7   6      549.25      563.26     10.40 o 
   6   7   6      343.44      324.85      8.42 o 
   7   7   6      887.60      892.90     16.31 o 
   8   7   6       96.95       89.93      4.65 o 
   0   8   6      888.04      892.16     33.08 o 
   1   8   6      273.58      288.58      9.75 o 
   2   8   6      749.92      766.03     14.62 o 
   3   8   6      141.17      140.55      7.50 o 
   4   8   6        1.77        2.37      3.26 o 
   5   8   6       67.98       75.07      4.76 o 
   6   8   6        8.48       10.18      2.90 o 
   7   8   6      180.37      155.01      5.63 o 
   0   9   6      133.71      153.10     12.86 o 
   1   9   6      681.33      717.14     12.47 o 
   2   9   6       98.30       77.28     10.46 o 
   3   9   6     1805.49     1838.61     26.18 o 
   4   9   6      103.61      107.74      6.44 o 
   5   9   6      168.32      177.97      6.58 o 
   6   9   6      165.21      158.64      5.70 o 
   0  10   6     4156.04     4433.29     68.91 o 
   1  10   6      549.06      571.76     11.48 o 
   2  10   6       44.31       51.25      5.24 o 
   3  10   6      156.33      166.16      8.11 o 
   4  10   6      262.93      271.61      9.66 o 
   5  10   6        0.08        3.36      2.94 o 
   6  10   6       26.97       37.53      3.63 o 
   0  11   6      629.60      649.22     18.86 o 
   1  11   6      227.17      213.51      7.23 o 
   2  11   6      204.80      223.31      7.29 o 
   3  11   6      204.63      217.80      7.48 o 
   4  11   6       59.42       55.62      4.16 o 
   0  12   6      366.49      373.64     17.81 o 
   1  12   6       33.10       32.12      4.24 o 
   2  12   6       67.11       53.23      5.43 o 
   2   0   7     1666.37     1764.31     10.78 o 
   4   0   7      373.20      435.89     11.63 o 
   6   0   7     2807.96     2810.77    103.31 o 
   1   1   7      754.51      690.85      8.53 o 
   2   1   7    24487.23    24733.44    122.11 o 
   3   1   7     5442.92     5937.50     57.36 o 
   4   1   7       43.41       39.72      2.50 o 
   5   1   7       18.88       14.31      4.64 o 
   6   1   7      325.17      255.31     14.22 o 
   1   2   7     5680.01     6013.16     65.75 o 
   2   2   7     1829.96     1973.12     27.98 o 
   3   2   7     2704.35     2738.95     14.66 o 
   4   2   7     2470.75     2852.98     38.72 o 
   5   2   7     1056.49      967.12     18.53 o 
   6   2   7       72.82       57.23      6.82 o 
   7   2   7      519.51      498.42     20.27 o 
   8   2   7      136.35       99.23     59.02 o 
   1   3   7     2439.51     2692.10     33.84 o 
   2   3   7     9816.97    10283.33    129.86 o 
   3   3   7      710.05      776.70     23.00 o 
   4   3   7      527.99      491.46     11.49 o 
   5   3   7      208.05      189.25      6.52 o 
   6   3   7      306.43      269.37     14.24 o 
   7   3   7       22.55       19.98      4.53 o 
   8   3   7       89.04       96.67     10.38 o 
   9   3   7      134.47      127.59     13.44 o 
   1   4   7     1273.39     1248.65     15.30 o 
   2   4   7     1846.69     2172.22     33.12 o 
   3   4   7     3678.11     4031.13     36.51 o 
   4   4   7     1860.68     1810.22     25.98 o 
   5   4   7     3005.47     2922.87     37.46 o 
   6   4   7      282.01      302.01      9.29 o 
   7   4   7      429.01      434.26     10.71 o 
   8   4   7       28.72       27.17      4.28 o 
   9   4   7      256.56      289.85     16.15 o 
   1   5   7      731.54      719.15      8.30 o 
   2   5   7       72.59       54.18      3.27 o 
   3   5   7     7807.54     7458.93     56.61 o 
   4   5   7       52.39       32.41      3.72 o 
   5   5   7     1168.15     1102.91     18.04 o 
   6   5   7      540.34      514.90     14.34 o 
   7   5   7      229.48      254.40      8.11 o 
   8   5   7      134.07      137.06      6.53 o 
   9   5   7      133.72      111.51      8.37 o 
   1   6   7     1356.66     1326.21     15.29 o 
   2   6   7     1590.59     1595.95     16.47 o 
   3   6   7      918.94      751.00     15.12 o 
   4   6   7       56.83       27.01      4.00 o 
   5   6   7      612.17      604.87     11.29 o 
   6   6   7       11.24       12.30      3.32 o 
   7   6   7      231.19      232.40      7.56 o 
   8   6   7        5.58        7.19      2.98 o 
   1   7   7      860.33      760.65     14.44 o 
   2   7   7       49.33       44.09      5.06 o 
   3   7   7     1223.84     1192.01     28.57 o 
   4   7   7     1353.07     1346.62     17.02 o 
   5   7   7     1244.48     1223.02     14.85 o 
   6   7   7      183.54      165.92      6.47 o 
   7   7   7      629.61      627.77     10.78 o 
   8   7   7       35.24       30.80      3.32 o 
   1   8   7      190.91      170.57      7.78 o 
   2   8   7       98.20      106.92      6.44 o 
   3   8   7      511.63      480.89     11.87 o 
   4   8   7      340.75      335.25      9.28 o 
   5   8   7      273.42      276.98      7.94 o 
   6   8   7       84.51       94.52      4.94 o 
   7   8   7        2.94        6.44      2.63 o 
   1   9   7      736.09      736.96     13.44 o 
   2   9   7       23.37       20.81      5.24 o 
   3   9   7     1128.03     1220.16     19.54 o 
   4   9   7        1.06        3.56      3.39 o 
   5   9   7      331.32      358.51      9.12 o 
   6   9   7        3.20        3.97      2.66 o 
   1  10   7      402.35      455.28      9.54 o 
   2  10   7       16.06       21.38      4.15 o 
   3  10   7      138.24      138.63      7.84 o 
   4  10   7       11.18       11.17      3.94 o 
   5  10   7      289.17      333.09      9.24 o 
   6  10   7        4.76        6.98      4.90 o 
   1  11   7       79.75       79.21      5.02 o 
   2  11   7       41.30       42.15      4.16 o 
   3  11   7      157.09      144.99      6.30 o 
   4  11   7        6.68        6.69      2.63 o 
   1  12   7      113.97      115.80      6.24 o 
   2  12   7      349.28      342.15     10.33 o 
   0   0   8    22138.22    20924.13    334.88 o 
   2   0   8     2247.58     2690.30     31.08 o 
   4   0   8      140.04      134.23      4.44 o 
   6   0   8      830.74      867.34     62.44 o 
   0   1   8     5743.28     5886.44     86.01 o 
   1   1   8     2706.65     2729.32     25.70 o 
   2   1   8      165.98      166.40      2.99 o 
   3   1   8      453.15      503.19     10.55 o 
   4   1   8     3098.58     3201.42     54.84 o 
   5   1   8      140.53      137.65      9.71 o 
   6   1   8       87.32       92.02      9.85 o 
   0   2   8    12194.15    12442.13    105.43 o 
   1   2   8     2794.07     3157.04     28.88 o 
   2   2   8      598.59      585.44      6.33 o 
   3   2   8     1739.87     1708.77     11.52 o 
   4   2   8     3947.76     3874.86     44.95 o 
   5   2   8       33.51       31.44      4.04 o 
   6   2   8      182.42      175.90     15.96 o 
   7   2   8      637.64      612.58     26.98 o 
   8   2   8     1768.73     1933.45     44.13 o 
   0   3   8     4655.27     4934.43     67.91 o 
   1   3   8     2203.40     2344.84     11.67 o 
   2   3   8     4195.49     4251.67     38.56 o 
   3   3   8      666.12      706.97     21.79 o 
   4   3   8      206.86      211.14      6.04 o 
   5   3   8      100.18      115.72      6.46 o 
   6   3   8       13.80       15.80      5.81 o 
   7   3   8       25.98       23.12      4.76 o 
   8   3   8      403.80      438.10     18.37 o 
   9   3   8       24.33       21.88      8.25 o 
   0   4   8    13699.34    14186.35    146.19 o 
   1   4   8     1456.45     1483.06     11.56 o 
   2   4   8     1353.07     1525.31     16.16 o 
   3   4   8     2240.02     2362.02     19.10 o 
   4   4   8     3387.41     3295.62     24.84 o 
   5   4   8     2477.93     2245.56     21.47 o 
   6   4   8       25.28       24.18      4.04 o 
   7   4   8      347.77      364.36      9.66 o 
   8   4   8      635.24      658.58     12.91 o 
   9   4   8      104.26      113.02     11.78 o 
   0   5   8     3836.44     3759.02     29.03 o 
   1   5   8     2414.31     2546.44     28.35 o 
   2   5   8     3815.50     4072.22     48.39 o 
   3   5   8     3089.59     3107.02     34.66 o 
   4   5   8      256.40      225.15      6.93 o 
   5   5   8      443.61      474.71     12.91 o 
   6   5   8        1.64        2.37      3.26 o 
   7   5   8       16.77       15.23      3.62 o 
   8   5   8        7.88       10.69      3.48 o 
   9   5   8       41.89       40.68      5.82 o 
   0   6   8      233.20      282.18     11.16 o 
   1   6   8     3964.06     3885.17     41.91 o 
   2   6   8     1486.41     1508.26     16.23 o 
   3   6   8     3587.53     3176.65     39.94 o 
   4   6   8      568.64      492.96     10.31 o 
   5   6   8     2121.20     2163.41     21.68 o 
   6   6   8      208.20      195.16      7.47 o 
   7   6   8      679.52      689.50     11.93 o 
   8   6   8      395.61      415.24     10.24 o 
   0   7   8       79.58       73.85      8.52 o 
   1   7   8       99.30       91.23      6.20 o 
   2   7   8       35.13       34.30      4.90 o 
   3   7   8      314.63      313.81      8.19 o 
   4   7   8       96.85       92.80      5.31 o 
   5   7   8      341.69      355.73      8.68 o 
   6   7   8      157.85      150.19      6.18 o 
   7   7   8       37.10       41.66      3.93 o 
   8   7   8       31.57       23.72      3.15 o 
   0   8   8      281.49      267.49     13.34 o 
   1   8   8      388.20      352.80     11.17 o 
   2   8   8      707.72      724.09     13.29 o 
   3   8   8      908.74      883.77     15.44 o 
   4   8   8     2079.08     2115.65     27.05 o 
   5   8   8      106.15      111.95      5.42 o 
   6   8   8       33.85       33.84      3.61 o 
   7   8   8      811.64      899.57     11.77 o 
   0   9   8     1843.95     1884.80     39.08 o 
   1   9   8       82.82       91.21      5.66 o 
   2   9   8      253.62      259.11      9.92 o 
   3   9   8      179.31      185.96      8.50 o 
   4   9   8      656.88      686.41     13.42 o 
   5   9   8       67.01       77.56      5.16 o 
   6   9   8      105.36      111.89      5.04 o 
   0  10   8      641.76      679.18     17.21 o 
   1  10   8     1200.90     1260.25     16.65 o 
   2  10   8      126.40      120.98      6.85 o 
   3  10   8       29.79       30.94      4.22 o 
   4  10   8      286.33      272.90      9.51 o 
   5  10   8      305.88      339.26      8.58 o 
   0  11   8       73.47       81.94      6.51 o 
   1  11   8       34.71       36.17      4.64 o 
   2  11   8      169.92      171.31      6.56 o 
   3  11   8      202.53      178.99      6.76 o 
   4  11   8       28.37       33.46      3.49 o 
   0  12   8      373.04      380.77     19.52 o 
   1  12   8      204.39      212.03      7.65 o 
   2  12   8        1.57        3.58      5.59 o 
   2   0   9    27188.27    26788.57     96.94 o 
   4   0   9      108.20      120.26     19.95 o 
   6   0   9     2354.55     2266.68     97.30 o 
   1   1   9     5097.16     5202.22     39.75 o 
   2   1   9      153.79      167.09      2.70 o 
   3   1   9     2320.78     2492.22     22.61 o 
   4   1   9      306.09      250.35     24.79 o 
   5   1   9      969.78     1005.40     13.94 o 
   6   1   9      403.64      402.08     16.17 o 
   1   2   9      811.21      968.25     11.86 o 
   2   2   9       18.14       22.14      3.11 o 
   3   2   9     1161.33     1270.31      9.78 o 
   4   2   9     3483.29     3752.06     34.94 o 
   5   2   9      288.16      271.34      7.64 o 
   6   2   9       82.94       77.42     10.38 o 
   7   2   9      603.81      595.07     21.41 o 
   8   2   9      149.57      143.42     12.16 o 
   1   3   9     1098.25     1422.17     11.79 o 
   2   3   9    11428.69    12391.63    101.99 o 
   3   3   9      387.33      458.00      7.47 o 
   4   3   9      222.99      201.00      5.43 o 
   5   3   9      304.30      279.78      8.97 o 
   6   3   9     2589.56     2683.30     35.06 o 
   7   3   9       52.49       53.69      6.62 o 
   8   3   9      272.91      292.62     15.45 o 
   9   3   9       18.06       13.61      7.60 o 
   1   4   9     2352.40     2592.91     19.61 o 
   2   4   9      131.02      147.77      3.97 o 
   3   4   9      367.01      363.71      7.67 o 
   4   4   9      491.55      442.65      8.90 o 
   5   4   9      705.15      593.49     13.14 o 
   6   4   9       17.01        8.25      3.65 o 
   7   4   9      485.89      477.92     10.78 o 
   8   4   9      176.88      185.76      9.02 o 
   9   4   9       94.77       94.20      8.30 o 
   1   5   9      509.85      513.45      7.27 o 
   2   5   9        0.43        4.89      1.95 o 
   3   5   9      675.22      644.38     10.50 o 
   4   5   9        0.97        4.93      2.64 o 
   5   5   9      323.77      353.78      9.45 o 
   6   5   9      755.12      802.55     13.60 o 
   7   5   9      388.56      391.39      9.97 o 
   8   5   9      151.53      144.73      6.58 o 
   9   5   9       17.05       22.81      5.22 o 
   1   6   9     5325.75     5330.96     58.81 o 
   2   6   9     2094.27     2011.65     20.33 o 
   3   6   9     2679.03     2539.00     26.87 o 
   4   6   9      485.27      396.90     11.73 o 
   5   6   9     2547.16     2536.05     39.22 o 
   6   6   9      346.16      319.00      9.00 o 
   7   6   9      330.95      350.78      8.92 o 
   8   6   9      290.11      315.40      9.17 o 
   1   7   9      412.18      342.67     10.28 o 
   2   7   9      253.41      199.36      9.71 o 
   3   7   9      304.05      340.75      9.45 o 
   4   7   9      535.90      521.79     10.16 o 
   5   7   9      295.49      280.07      8.21 o 
   6   7   9      791.48      698.76     45.59 o 
   7   7   9      299.64      312.75      7.94 o 
   8   7   9       13.80       16.73      2.96 o 
   1   8   9      443.62      428.25     11.94 o 
   2   8   9      385.19      390.41     10.69 o 
   3   8   9      116.44      124.39      6.69 o 
   4   8   9       75.60       63.28      4.77 o 
   5   8   9       86.05       81.85      4.86 o 
   6   8   9       23.86       20.21      3.31 o 
   7   8   9      477.60      510.77      8.93 o 
   1   9   9      665.85      662.70     13.31 o 
   2   9   9     1468.60     1503.96     19.91 o 
   3   9   9      110.59      104.12      7.03 o 
   4   9   9       82.60       90.48      6.10 o 
   5   9   9        0.88        2.50      3.07 o 
   6   9   9       31.71       34.23      3.49 o 
   1  10   9     1370.16     1476.08     19.70 o 
   2  10   9      817.23      784.93     14.57 o 
   3  10   9        4.03        4.84      3.23 o 
   4  10   9       32.31       27.44      4.43 o 
   5  10   9      162.51      162.71      7.26 o 
   1  11   9      295.66      288.25      9.23 o 
   2  11   9      383.93      410.72      9.21 o 
   3  11   9       55.81       52.12      4.42 o 
   4  11   9       54.11       63.29      4.10 o 
   1  12   9      362.22      367.83     17.18 o 
   2  12   9        6.94       10.59      6.34 o 
   0   0  10      802.27      902.11     26.13 o 
   2   0  10     9926.99    10023.42    171.99 o 
   4   0  10     1100.23     1205.62     48.16 o 
   6   0  10     1081.84     1139.91     70.12 o 
   0   1  10    43463.45    39922.88    606.65 o 
   1   1  10     1008.54      983.39     13.09 o 
   2   1  10       98.05      110.14      2.36 o 
   3   1  10     2284.35     2581.27     26.81 o 
   4   1  10     1397.91     1629.74     35.88 o 
   5   1  10      840.45      841.40     21.15 o 
   6   1  10      761.14      795.63     34.90 o 
   7   1  10      600.38      601.66     33.40 o 
   0   2  10    18258.86    18358.65    252.40 o 
   1   2  10      541.52      606.45      4.24 o 
   2   2  10     1695.91     1921.69     26.18 o 
   3   2  10     4697.04     5059.07     76.71 o 
   4   2  10     9120.17     9918.58     96.05 o 
   5   2  10       31.63       29.81      3.62 o 
   6   2  10        0.61        1.70      5.75 o 
   7   2  10       30.06       24.23      7.92 o 
   8   2  10       59.27       71.11     11.28 o 
   0   3  10     7932.31     8172.26     38.22 o 
   1   3  10      785.00      910.80     12.11 o 
   2   3  10     2302.54     2599.07     34.43 o 
   3   3  10     2526.38     2915.44     30.74 o 
   4   3  10       58.75       58.45      3.44 o 
   5   3  10     1324.15     1258.84     18.03 o 
   6   3  10     1482.15     1609.88     21.97 o 
   7   3  10      313.49      328.28     11.70 o 
   8   3  10     1047.96     1139.67     28.13 o 
   9   3  10       12.31       12.43      5.92 o 
   0   4  10     4843.11     4589.91     79.67 o 
   1   4  10     3367.04     3689.72     39.03 o 
   2   4  10     8633.95     9341.74    120.77 o 
   3   4  10      358.95      384.38      9.05 o 
   4   4  10      337.87      334.02     17.17 o 
   5   4  10      302.78      269.39     16.13 o 
   6   4  10       42.44       43.26      4.72 o 
   7   4  10      422.31      398.69     10.05 o 
   8   4  10       56.92       44.61      5.60 o 
   9   4  10       99.82       96.86      8.32 o 
   0   5  10    11375.79    11944.08     82.03 o 
   1   5  10     1118.69     1067.81     17.23 o 
   2   5  10      487.22      493.24     13.24 o 
   3   5  10     2554.44     2577.72     31.78 o 
   4   5  10       99.48       89.27      5.11 o 
   5   5  10      185.21      190.15      7.47 o 
   6   5  10      252.54      248.94      8.25 o 
   7   5  10     1141.96     1176.07     17.70 o 
   8   5  10      230.16      229.50      8.51 o 
   9   5  10        7.06        2.65      4.24 o 
   0   6  10     2945.42     3086.33     35.23 o 
   1   6  10     1035.15     1128.28     14.30 o 
   2   6  10      211.78      177.02      5.71 o 
   3   6  10      516.65      458.29     10.79 o 
   4   6  10      210.13      192.14      6.73 o 
   5   6  10      432.27      423.90     10.39 o 
   6   6  10      186.93      174.06      7.22 o 
   7   6  10      200.42      200.77      7.12 o 
   8   6  10       46.87       42.89      3.76 o 
   0   7  10     1547.42     1373.17     29.47 o 
   1   7  10     1370.45     1208.34     32.56 o 
   2   7  10       34.11       32.83      5.54 o 
   3   7  10      651.88      721.23     12.06 o 
   4   7  10      665.81      654.62     10.78 o 
   5   7  10      693.97      705.65     12.18 o 
   6   7  10     1254.06     1360.61     18.80 o 
   7   7  10      747.60      791.77     11.93 o 
   8   7  10      371.98      384.72      7.81 o 
   0   8  10      273.31      259.02     13.21 o 
   1   8  10      123.09      130.82      8.70 o 
   2   8  10      259.15      300.28      9.75 o 
   3   8  10      103.10       92.31      6.05 o 
   4   8  10       22.69       23.72      3.66 o 
   5   8  10      311.77      313.34      7.86 o 
   6   8  10       52.78       61.81      4.44 o 
   7   8  10      247.76      252.13      6.60 o 
   0   9  10       87.19       76.90      8.30 o 
   1   9  10      966.28      992.57     17.73 o 
   2   9  10      590.56      619.21     14.53 o 
   3   9  10      266.87      249.99      9.52 o 
   4   9  10      704.98      685.78     13.55 o 
   5   9  10      101.77      106.38      5.63 o 
   6   9  10        0.95        1.10      2.45 o 
   0  10  10     2051.80     2079.37     39.98 o 
   1  10  10      218.90      223.50      8.53 o 
   2  10  10       74.60       74.11      5.22 o 
   3  10  10      109.81      129.02      6.31 o 
   4  10  10       21.82       27.54      4.49 o 
   5  10  10       19.12       18.45      3.47 o 
   0  11  10      768.97      811.80     15.64 o 
   1  11  10      639.37      653.62     13.13 o 
   2  11  10      207.32      199.41      6.82 o 
   3  11  10       66.19       69.03      4.79 o 
   4  11  10       48.68       47.01      3.74 o 
   0  12  10      253.72      220.12     15.10 o 
   1  12  10      156.03      142.73      9.28 o 
   2  12  10       11.71        9.32      6.51 o 
   2   0  11     2048.47     2164.13     33.44 o 
   4   0  11    11042.86    12265.16     96.81 o 
   6   0  11     2358.94     2402.02     99.45 o 
   1   1  11      653.82      667.84      7.91 o 
   2   1  11      140.79      166.80      2.95 o 
   3   1  11     1443.14     1592.08     19.76 o 
   4   1  11      813.20     1006.34     13.09 o 
   5   1  11     1061.35     1023.79     19.29 o 
   6   1  11      747.93      745.64     34.21 o 
   7   1  11      175.51      150.08     19.28 o 
   1   2  11     3023.61     3272.74     39.76 o 
   2   2  11      206.70      237.56      4.18 o 
   3   2  11     3253.31     3615.48     34.09 o 
   4   2  11      106.07       98.52      4.29 o 
   5   2  11      452.04      433.39     14.26 o 
   6   2  11      451.40      347.98     19.78 o 
   7   2  11     1003.39     1042.07     27.78 o 
   8   2  11      128.00      133.64     11.78 o 
   1   3  11      520.24      544.37      6.90 o 
   2   3  11    19187.01    20462.77    117.67 o 
   3   3  11     1377.79     1448.74     12.32 o 
   4   3  11       14.29        7.84      2.09 o 
   5   3  11      953.54      904.05     15.41 o 
   6   3  11     2953.92     3132.69     40.35 o 
   7   3  11      123.29      143.79      8.52 o 
   8   3  11      239.24      227.81     13.87 o 
   9   3  11      145.69      158.46     10.84 o 
   1   4  11     1212.49     1310.24     12.26 o 
   2   4  11     2274.16     2497.19     24.93 o 
   3   4  11      144.12      156.84      5.37 o 
   4   4  11      121.68      121.96      8.10 o 
   5   4  11     1093.06      958.83     16.62 o 
   6   4  11      642.68      668.84     12.46 o 
   7   4  11       92.44       86.30      5.75 o 
   8   4  11      185.92      195.99     12.59 o 
   9   4  11      338.29      325.63     16.11 o 
   1   5  11     3149.17     3059.47    175.17 o 
   2   5  11       36.58       38.16      2.99 o 
   3   5  11     1050.04     1026.30     13.43 o 
   4   5  11      202.04      171.56      6.70 o 
   5   5  11       51.71       50.61      4.70 o 
   6   5  11      278.36      308.44      9.03 o 
   7   5  11       33.10       42.56      4.47 o 
   8   5  11      187.95      190.86      6.77 o 
   9   5  11       93.56      101.26      7.85 o 
   1   6  11      745.70      703.84     11.59 o 
   2   6  11     2482.92     2336.41     35.13 o 
   3   6  11      362.81      305.82      8.25 o 
   4   6  11        7.69       13.21      3.81 o 
   5   6  11       53.96       46.63      4.77 o 
   6   6  11       33.03       31.78      4.20 o 
   7   6  11      138.75      140.10      6.27 o 
   8   6  11       70.74       70.81      4.79 o 
   1   7  11     1935.26     1876.43     26.30 o 
   2   7  11      158.90      127.94      8.56 o 
   3   7  11      246.33      256.16      8.20 o 
   4   7  11      364.37      300.86      7.96 o 
   5   7  11      307.01      272.19      8.13 o 
   6   7  11      338.50      362.41     10.25 o 
   7   7  11      195.72      192.35      6.45 o 
   8   7  11       25.38       22.37      4.26 o 
   1   8  11     1373.70     1457.38     30.14 o 
   2   8  11       64.41       76.19      6.08 o 
   3   8  11      225.28      209.21      8.12 o 
   4   8  11       55.89       64.42      4.64 o 
   5   8  11      225.68      226.23      7.75 o 
   6   8  11      180.16      216.09      6.93 o 
   7   8  11      110.88      118.49      4.93 o 
   1   9  11      960.79      931.33     16.99 o 
   2   9  11      134.97      137.96      7.45 o 
   3   9  11      231.93      218.17      8.23 o 
   4   9  11       66.62       83.05      6.27 o 
   5   9  11      262.33      221.67      8.95 o 
   6   9  11       31.21       27.74      3.26 o 
   1  10  11       28.52       28.69      4.38 o 
   2  10  11      305.22      305.54      8.65 o 
   3  10  11       95.13       93.74      5.64 o 
   4  10  11       21.84       22.53      4.00 o 
   5  10  11      267.07      279.78      7.75 o 
   1  11  11      748.36      804.07     12.45 o 
   2  11  11       25.35       27.36      3.98 o 
   3  11  11       33.42       38.27      3.68 o 
   4  11  11      237.71      239.77      6.54 o 
   1  12  11        1.09        1.22      4.21 o 
   2  12  11       25.30       29.81      7.63 o 
   0   0  12    96532.39    79998.03    622.47 o 
   2   0  12      114.78      130.23      4.42 o 
   4   0  12     1496.52     1439.24     30.78 o 
   6   0  12     3199.00     3084.88     56.02 o 
   0   1  12     1485.10     1555.59     16.81 o 
   1   1  12     2468.95     2621.56     31.85 o 
   2   1  12     3569.88     3694.66     19.98 o 
   3   1  12      228.29      270.43      5.39 o 
   4   1  12     6519.38     6606.39     51.54 o 
   5   1  12      433.18      449.45     10.17 o 
   6   1  12     1046.40     1005.16     31.99 o 
   7   1  12      160.27      135.45     19.47 o 
   0   2  12    14125.57    14453.82    177.70 o 
   1   2  12     1944.53     1986.73     16.99 o 
   2   2  12     5281.43     5706.96     25.96 o 
   3   2  12     1094.97     1101.93     16.37 o 
   4   2  12    11941.35    12176.80     77.12 o 
   5   2  12      614.08      600.37     12.27 o 
   6   2  12      281.25      244.68     17.88 o 
   7   2  12     1226.94     1281.82     27.22 o 
   8   2  12      809.39      852.43     37.86 o 
   0   3  12     8228.90     8484.75    107.07 o 
   1   3  12      285.22      319.51      5.54 o 
   2   3  12     3350.31     3661.01     32.65 o 
   3   3  12       29.86       37.29      2.86 o 
   4   3  12       64.60       72.31      4.38 o 
   5   3  12      798.61      697.02     14.05 o 
   6   3  12      467.35      471.89     11.90 o 
   7   3  12       31.39       29.65      5.49 o 
   8   3  12      208.98      208.29     13.45 o 
   9   3  12      166.23      175.28     23.09 o 
   0   4  12    33931.20    35691.97    287.43 o 
   1   4  12     2073.50     2063.71     16.70 o 
   2   4  12      844.51      871.46      9.08 o 
   3   4  12       96.85      108.58      5.07 o 
   4   4  12     2791.77     2562.77     25.06 o 
   5   4  12      690.89      633.56     13.90 o 
   6   4  12      231.08      239.02      8.24 o 
   7   4  12       47.24       50.14      5.41 o 
   8   4  12      381.61      362.58     15.90 o 
   9   4  12       23.59       20.07      5.49 o 
   0   5  12     1554.59     1493.05     26.03 o 
   1   5  12      365.29      393.65     11.61 o 
   2   5  12      964.00      943.09     97.08 o 
   3   5  12      555.56      509.07     10.34 o 
   4   5  12     2427.98     2214.69     24.41 o 
   5   5  12       94.55       93.00      5.76 o 
   6   5  12        6.43       10.32      3.53 o 
   7   5  12      840.39      861.20     13.63 o 
   8   5  12       21.59       24.66      4.18 o 
   9   5  12       10.57       11.02      5.77 o 
   0   6  12      129.26      124.72      6.92 o 
   1   6  12     2776.56     2513.49    203.08 o 
   2   6  12       37.11       27.23      3.58 o 
   3   6  12      952.42      826.17     14.43 o 
   4   6  12       73.80       68.93      5.14 o 
   5   6  12      256.19      235.38      8.17 o 
   6   6  12     1534.77     1506.14     18.27 o 
   7   6  12      549.21      547.03     10.66 o 
   8   6  12       88.89       98.45      4.76 o 
   0   7  12     1187.43     1060.11     26.18 o 
   1   7  12      139.23      142.70      7.67 o 
   2   7  12       33.97       28.92      4.83 o 
   3   7  12      148.76      148.52      6.26 o 
   4   7  12       17.44       20.80      3.56 o 
   5   7  12      229.39      214.75      7.87 o 
   6   7  12       10.78        4.76      3.04 o 
   7   7  12        5.44        6.63      2.81 o 
   8   7  12        7.36        6.72      3.13 o 
   0   8  12      226.04      237.62     21.87 o 
   1   8  12     1570.05     1600.81     22.55 o 
   2   8  12     1123.05     1119.53     17.16 o 
   3   8  12     1125.70     1132.26     17.10 o 
   4   8  12       15.29       22.83      3.65 o 
   5   8  12      238.34      231.22      7.48 o 
   6   8  12      380.11      373.92      8.69 o 
   7   8  12      553.72      599.17      9.37 o 
   0   9  12      769.51      786.96     25.40 o 
   1   9  12      326.86      352.19     11.08 o 
   2   9  12       80.99       85.71      6.27 o 
   3   9  12      234.16      204.33      8.10 o 
   4   9  12      201.39      191.85      7.49 o 
   5   9  12      160.73      175.01      6.66 o 
   6   9  12       12.65       10.32      2.74 o 
   0  10  12      221.19      238.26     26.91 o 
   1  10  12      370.92      395.50     10.57 o 
   2  10  12       13.09       11.30      3.50 o 
   3  10  12      195.92      192.24      7.20 o 
   4  10  12       81.56       65.46      5.27 o 
   5  10  12      211.64      225.59      7.95 o 
   0  11  12      299.27      273.71     13.54 o 
   1  11  12      189.21      196.10      6.74 o 
   2  11  12       96.81      102.79      5.96 o 
   3  11  12       61.40       57.74      4.04 o 
   4  11  12      292.31      312.41     17.19 o 
   0  12  12       36.85       43.12      8.82 o 
   1  12  12      140.80      131.60      8.37 o 
   2   0  13    25796.22    25329.48    161.71 o 
   4   0  13       64.86       83.66      5.40 o 
   6   0  13     6145.98     5811.77     80.65 o 
   1   1  13     1647.09     1760.19     12.84 o 
   2   1  13     8283.23     8632.31     60.77 o 
   3   1  13      702.19      734.38      8.33 o 
   4   1  13       36.54       32.22      3.30 o 
   5   1  13     1090.65     1146.07     19.55 o 
   6   1  13     1613.64     1445.30     40.13 o 
   7   1  13      306.47      301.97     25.18 o 
   1   2  13     1101.76     1117.97     15.14 o 
   2   2  13     6744.68     7089.80     51.50 o 
   3   2  13     1084.21      931.73     80.83 o 
   4   2  13      666.23      650.88     10.44 o 
   5   2  13     3083.59     3110.60     33.51 o 
   6   2  13      363.41      341.83     12.80 o 
   7   2  13      175.32      168.83     10.36 o 
   8   2  13       84.82       46.44     41.52 o 
   1   3  13     3634.57     4040.38     51.05 o 
   2   3  13    17726.72    18455.45    153.71 o 
   3   3  13      930.64      891.29     14.00 o 
   4   3  13       26.36       23.08      3.12 o 
   5   3  13     1719.55     1680.03     24.69 o 
   6   3  13     1054.52     1101.44     18.93 o 
   7   3  13       77.28       77.80      7.03 o 
   8   3  13       93.24       81.31     24.95 o 
   9   3  13       54.98       64.79     12.06 o 
   1   4  13     2844.24     2984.62     63.60 o 
   2   4  13     1229.23     1211.88     10.89 o 
   3   4  13       35.42       23.95      2.51 o 
   4   4  13      766.05      704.90     13.29 o 
   5   4  13      446.17      409.70     13.60 o 
   6   4  13      108.26      103.65      6.18 o 
   7   4  13       52.26       51.26      5.46 o 
   8   4  13      119.56      125.37      7.49 o 
   9   4  13        3.65        0.85      4.38 o 
   1   5  13     2559.79     2743.41     29.12 o 
   2   5  13      563.03      533.35     37.15 o 
   3   5  13     1790.32     1706.91     23.99 o 
   4   5  13      335.84      355.43     10.51 o 
   5   5  13      493.02      459.12     10.04 o 
   6   5  13      623.81      649.70     12.41 o 
   7   5  13      729.90      745.68     12.75 o 
   8   5  13      252.57      271.35      9.34 o 
   1   6  13     2232.05     2169.61     35.22 o 
   2   6  13       49.84       41.14      4.19 o 
   3   6  13      185.18      168.97      6.70 o 
   4   6  13      548.43      542.85     10.79 o 
   5   6  13      307.70      282.83      8.43 o 
   6   6  13      442.01      423.49     11.33 o 
   7   6  13      417.50      436.61      9.62 o 
   8   6  13       76.46       60.68      5.23 o 
   1   7  13     1186.23     1077.38     17.58 o 
   2   7  13      155.48      134.58      7.69 o 
   3   7  13      154.17      142.32      6.20 o 
   4   7  13       61.94       66.35      4.92 o 
   5   7  13      763.88      783.13     13.61 o 
   6   7  13       20.29       22.30      3.66 o 
   7   7  13       62.78       75.17      4.61 o 
   8   7  13       21.37       20.70      3.58 o 
   1   8  13      932.11      990.23     18.21 o 
   2   8  13      200.40      197.55      8.60 o 
   3   8  13     1026.79      991.15     20.82 o 
   4   8  13      114.02      105.87      5.47 o 
   5   8  13      441.38      421.39      9.91 o 
   6   8  13      120.16      142.81      5.90 o 
   7   8  13      224.56      230.92      6.18 o 
   1   9  13        6.73        8.20      4.04 o 
   2   9  13      177.55      188.32      8.16 o 
   3   9  13      123.09      131.23      6.83 o 
   4   9  13       30.92       38.36      4.18 o 
   5   9  13      211.94      229.75      7.40 o 
   6   9  13        5.96        5.02      2.53 o 
   1  10  13      329.33      326.58      9.67 o 
   2  10  13      360.12      375.38      8.83 o 
   3  10  13      508.33      501.96     12.65 o 
   4  10  13       64.64       69.77      5.27 o 
   5  10  13      354.36      358.87      9.45 o 
   1  11  13      124.94      118.54      6.33 o 
   2  11  13      102.67       99.71      5.78 o 
   3  11  13       42.58       51.05      3.85 o 
   4  11  13        7.38        5.37      2.66 o 
   1  12  13      277.11      277.29     13.92 o 
   0   0  14       59.61       52.48      3.55 o 
   2   0  14     3095.49     3122.75     52.00 o 
   4   0  14     3842.46     4315.95     92.92 o 
   6   0  14       58.40       46.62     23.00 o 
   0   1  14    32109.17    30510.36    258.85 o 
   1   1  14      651.50      682.54      6.00 o 
   2   1  14     1996.09     1953.37     11.21 o 
   3   1  14      471.69      499.10     19.59 o 
   4   1  14    15926.44    16453.73    242.68 o 
   5   1  14      550.43      549.67     11.10 o 
   6   1  14       76.06       65.11     28.44 o 
   7   1  14      463.81      454.03     22.70 o 
   0   2  14    10287.37    10595.30    103.72 o 
   1   2  14     2781.29     2989.15     28.51 o 
   2   2  14      332.40      366.38      5.63 o 
   3   2  14      560.48      657.15     11.68 o 
   4   2  14      579.47      587.37     10.04 o 
   5   2  14      756.27      717.33     15.73 o 
   6   2  14      265.89      256.97      9.69 o 
   7   2  14       60.94       57.14      7.35 o 
   8   2  14       35.79       40.55     12.73 o 
   0   3  14     3108.64     3473.53     49.00 o 
   1   3  14     4901.26     5383.56     56.13 o 
   2   3  14      904.21      912.82     16.60 o 
   3   3  14     2647.94     2358.45    165.28 o 
   4   3  14      303.44      258.93     20.83 o 
   5   3  14     1666.64     1656.60     77.81 o 
   6   3  14      606.57      622.65     14.77 o 
   7   3  14      188.76      180.26      9.30 o 
   8   3  14      330.22      273.83     61.42 o 
   9   3  14       57.65       46.99     10.63 o 
   0   4  14       68.67       72.32      5.01 o 
   1   4  14     2084.89     2233.54     95.87 o 
   2   4  14        3.90        9.54      1.93 o 
   3   4  14       60.02       39.90      5.88 o 
   4   4  14      926.77      930.33     16.70 o 
   5   4  14      379.97      326.83     13.30 o 
   6   4  14      601.32      593.48     13.20 o 
   7   4  14       46.44       51.18      5.51 o 
   8   4  14      143.53      145.29      8.07 o 
   9   4  14       30.95       26.35      5.31 o 
   0   5  14    12546.45    13059.54    159.29 o 
   1   5  14     1477.91     1510.75     16.46 o 
   2   5  14     1575.51     1790.36     17.40 o 
   3   5  14     2731.04     2489.51     21.86 o 
   4   5  14     3508.05     3150.98     31.27 o 
   5   5  14      294.15      292.34      8.40 o 
   6   5  14      288.40      272.27      8.61 o 
   7   5  14      359.39      344.59      9.05 o 
   8   5  14      195.27      211.63      8.45 o 
   0   6  14       30.67       27.44      4.46 o 
   1   6  14       45.11       67.05      4.70 o 
   2   6  14      584.40      603.36     16.25 o 
   3   6  14        7.08        4.72      3.35 o 
   4   6  14      141.26      140.48      6.47 o 
   5   6  14       55.58       62.41      4.91 o 
   6   6  14      141.10      130.65      6.52 o 
   7   6  14      251.56      244.55      7.50 o 
   8   6  14       13.56       10.98      3.29 o 
   0   7  14     1466.38     1490.49     31.45 o 
   1   7  14     1547.56     1472.25     37.53 o 
   2   7  14        5.08        7.86      3.81 o 
   3   7  14     1657.53     1653.28     16.76 o 
   4   7  14     2276.43     2304.93     21.51 o 
   5   7  14      215.01      207.53      8.81 o 
   6   7  14      687.92      675.67     13.62 o 
   7   7  14      153.56      159.07      5.90 o 
   8   7  14      129.37      137.63      6.19 o 
   0   8  14      288.36      304.98     17.64 o 
   1   8  14       59.46       74.14      6.86 o 
   2   8  14      539.45      573.60     12.91 o 
   3   8  14      452.29      460.28     11.57 o 
   4   8  14       22.79       30.26      3.98 o 
   5   8  14      117.98      112.52      5.57 o 
   6   8  14       39.26       30.52      3.67 o 
   7   8  14      159.01      154.12      5.04 o 
   0   9  14      233.86      223.56     14.91 o 
   1   9  14      465.51      471.34     12.07 o 
   2   9  14      123.71      107.08      6.63 o 
   3   9  14     1410.67     1454.40     18.57 o 
   4   9  14      768.76      784.27     12.20 o 
   5   9  14      268.48      253.26      7.67 o 
   6   9  14        4.44       -0.16      2.43 o 
   0  10  14      380.90      350.88     16.27 o 
   1  10  14       80.38       79.34      5.74 o 
   2  10  14        3.29        5.17      2.94 o 
   3  10  14      125.05      127.11      5.63 o 
   4  10  14       53.37       58.08      4.55 o 
   5  10  14      107.12      113.74      5.24 o 
   0  11  14      199.05      206.46     10.98 o 
   1  11  14      494.33      479.67     10.94 o 
   2  11  14       10.92        5.53      2.81 o 
   3  11  14      201.24      216.56      6.79 o 
   4  11  14       18.37       11.86      4.21 o 
   0  12  14      465.21      409.92     18.01 o 
   1  12  14       54.49       48.10      5.92 o 
   2   0  15      369.86      332.68      7.03 o 
   4   0  15      330.34      371.67      9.99 o 
   6   0  15       99.63      191.63     19.99 o 
   1   1  15      682.98      721.26      9.61 o 
   2   1  15     1285.75     1312.22     16.29 o 
   3   1  15     1066.83     1048.03     87.45 o 
   4   1  15     1515.13     1568.57     38.58 o 
   5   1  15      986.64      954.86     14.69 o 
   6   1  15      628.09      648.69     25.52 o 
   7   1  15      408.58      395.43     21.56 o 
   1   2  15      781.40      836.46      9.06 o 
   2   2  15     1753.63     1795.94     24.29 o 
   3   2  15     5594.29     6058.41     77.11 o 
   4   2  15      646.67      648.39     10.77 o 
   5   2  15      454.22      492.92     14.51 o 
   6   2  15       66.85       68.65      6.29 o 
   7   2  15       29.91       30.86      6.34 o 
   8   2  15      126.94      129.68     17.69 o 
   1   3  15     2601.29     2755.88     22.98 o 
   2   3  15     2123.66     2278.22     33.79 o 
   3   3  15     1552.90     1628.13     20.86 o 
   4   3  15      580.66      633.04     13.30 o 
   5   3  15      958.08      890.18     18.91 o 
   6   3  15      393.34      371.80     11.14 o 
   7   3  15       38.04       30.24      5.40 o 
   8   3  15        0.36        3.48      4.80 o 
   9   3  15       27.79       32.93      9.97 o 
   1   4  15     8483.06     9041.87     66.72 o 
   2   4  15     1980.11     1979.66     18.61 o 
   3   4  15      369.42      338.44     11.62 o 
   4   4  15      340.52      345.90     11.63 o 
   5   4  15     1709.10     1831.14     44.80 o 
   6   4  15      662.36      702.05     17.79 o 
   7   4  15      106.77       95.61      6.66 o 
   8   4  15      408.48      408.56     11.46 o 
   9   4  15       99.75       99.93      7.75 o 
   1   5  15       37.30       34.19      2.97 o 
   2   5  15      903.70      857.52     12.99 o 
   3   5  15      637.86      580.17     14.27 o 
   4   5  15      169.28      155.48     10.05 o 
   5   5  15     1547.94     1550.81     19.26 o 
   6   5  15      259.16      260.98      8.43 o 
   7   5  15      104.54      103.81      6.60 o 
   8   5  15       16.55        8.05      3.53 o 
   1   6  15     2073.00     2206.23     29.72 o 
   2   6  15     2743.61     2636.88     26.22 o 
   3   6  15       44.38       37.55      5.91 o 
   4   6  15      200.89      176.06      7.14 o 
   5   6  15       34.65       34.97      4.14 o 
   6   6  15      412.48      365.34      9.65 o 
   7   6  15      364.67      358.16      8.72 o 
   8   6  15       79.64       52.77      4.39 o 
   1   7  15      174.26      149.40      9.14 o 
   2   7  15     2889.59     2786.48     39.68 o 
   3   7  15      500.65      499.44      9.96 o 
   4   7  15        8.18       11.85      3.66 o 
   5   7  15      508.75      540.25     10.81 o 
   6   7  15      536.63      564.52     13.82 o 
   7   7  15       35.78       31.82      3.58 o 
   1   8  15      522.23      551.35     14.12 o 
   2   8  15      185.38      178.33      8.26 o 
   3   8  15      983.06      964.32     15.97 o 
   4   8  15       19.76       23.14      3.66 o 
   5   8  15      375.83      336.44     14.28 o 
   6   8  15      173.99      174.04      6.23 o 
   7   8  15      226.29      229.08      5.53 o 
   1   9  15     1036.26     1028.84     18.75 o 
   2   9  15      305.94      284.06      9.61 o 
   3   9  15      801.69      808.64     13.33 o 
   4   9  15        0.55        1.21      3.17 o 
   5   9  15      252.37      254.69      7.75 o 
   6   9  15       21.52       22.24      2.87 o 
   1  10  15       26.55       27.46      4.78 o 
   2  10  15       76.35       70.40      5.18 o 
   3  10  15      279.13      277.14      7.33 o 
   4  10  15       82.55       78.05      4.54 o 
   5  10  15      265.81      281.87      7.27 o 
   1  11  15      248.50      243.43      8.17 o 
   2  11  15       25.90       25.60      3.34 o 
   3  11  15      179.90      193.95      6.47 o 
   1  12  15       21.42       25.65      7.16 o 
   0   0  16     1162.96     1436.22     22.52 o 
   2   0  16     4744.32     4992.13     50.01 o 
   4   0  16     9308.44     8568.87     63.93 o 
   6   0  16     1624.28     1922.26     60.42 o 
   0   1  16     2179.37     2256.09     20.83 o 
   1   1  16       91.35      104.62      2.79 o 
   2   1  16      161.17      184.45      4.06 o 
   3   1  16      514.70      544.13      8.69 o 
   4   1  16     1214.97     1195.45     15.38 o 
   5   1  16      176.94      156.61      7.05 o 
   6   1  16      600.89      598.99     17.34 o 
   7   1  16       94.45       90.62      9.21 o 
   0   2  16    26306.79    25734.48    260.69 o 
   1   2  16      789.96      849.42      8.72 o 
   2   2  16       97.07       86.41      3.94 o 
   3   2  16     6952.93     7386.21     57.71 o 
   4   2  16     7314.69     7047.48     92.09 o 
   5   2  16      919.59      901.84     16.51 o 
   6   2  16      230.69      186.43      8.73 o 
   7   2  16      697.81      633.48     80.29 o 
   8   2  16      466.87      499.12     46.24 o 
   0   3  16     3431.08     3616.75     66.30 o 
   1   3  16      903.36      907.27     14.19 o 
   2   3  16      706.12      696.13     19.71 o 
   3   3  16     1295.04     1418.92     14.95 o 
   4   3  16      486.53      500.34      9.98 o 
   5   3  16       32.90       40.75      5.40 o 
   6   3  16      431.19      436.87     13.41 o 
   7   3  16      131.44      117.61      7.93 o 
   8   3  16      374.76      396.53     12.65 o 
   9   3  16       61.79       67.81     11.71 o 
   0   4  16     2912.14     2950.63     67.77 o 
   1   4  16     5893.19     6310.01     78.90 o 
   2   4  16       72.65       87.68      3.96 o 
   3   4  16     1707.29     1581.01     21.85 o 
   4   4  16      194.47      155.90      7.40 o 
   5   4  16     1046.16     1006.99     16.38 o 
   6   4  16      405.00      412.66     10.67 o 
   7   4  16      199.79      183.86     12.95 o 
   8   4  16       73.32       70.00      6.12 o 
   9   4  16       58.63       60.67     10.66 o 
   0   5  16     5688.47     6189.52    130.34 o 
   1   5  16      632.19      633.93      9.34 o 
   2   5  16      605.38      607.28     10.28 o 
   3   5  16      123.97      106.06      7.50 o 
   4   5  16      203.67      183.74     15.10 o 
   5   5  16      784.30      798.64     14.13 o 
   6   5  16       72.72       57.35      5.08 o 
   7   5  16       33.62       31.42      4.68 o 
   8   5  16       55.29       48.19      5.11 o 
   0   6  16     2107.70     1862.58     27.11 o 
   1   6  16     2091.29     2214.85     43.58 o 
   2   6  16       32.18       31.77      4.36 o 
   3   6  16      847.16      744.85     21.39 o 
   4   6  16     1798.41     1884.77     19.39 o 
   5   6  16        0.59        0.82      3.05 o 
   6   6  16      121.80      115.30      6.24 o 
   7   6  16      423.12      398.86      9.10 o 
   8   6  16       40.38       35.36      4.01 o 
   0   7  16      115.44      113.63      9.73 o 
   1   7  16      162.66      158.21      9.42 o 
   2   7  16      480.44      513.04     12.26 o 
   3   7  16       84.45      104.08      5.79 o 
   4   7  16       35.52       35.29      4.30 o 
   5   7  16      342.79      331.36      8.77 o 
   6   7  16      709.28      632.00     12.06 o 
   7   7  16        0.12       -0.47      2.58 o 
   0   8  16     1263.10     1339.23     58.28 o 
   1   8  16     1276.31     1323.07     26.22 o 
   2   8  16      417.11      390.68     11.11 o 
   3   8  16     1321.55     1385.22     18.93 o 
   4   8  16     1881.93     1780.49     17.70 o 
   5   8  16      401.13      397.54      8.33 o 
   6   8  16      170.30      169.52      6.13 o 
   7   8  16      133.60      157.33      4.94 o 
   0   9  16       31.56       26.23      7.67 o 
   1   9  16       94.75       83.25      6.88 o 
   2   9  16      106.07      103.47      6.42 o 
   3   9  16      133.54      133.57      6.50 o 
   4   9  16        6.63        9.09      3.48 o 
   5   9  16       40.88       43.28      4.00 o 
   6   9  16       13.70       13.52      2.71 o 
   0  10  16      189.31      176.36     12.15 o 
   1  10  16       49.14       48.95      5.49 o 
   2  10  16      100.64       96.29      5.68 o 
   3  10  16      844.88      859.43     12.77 o 
   4  10  16       47.90       43.51      3.81 o 
   5  10  16      334.90      360.15      8.37 o 
   0  11  16      463.99      521.57     16.00 o 
   1  11  16       47.27       41.12      4.35 o 
   2  11  16      470.05      484.12     10.21 o 
   3  11  16      125.18      128.26      5.49 o 
   0  12  16       91.89       84.04     10.44 o 
   2   0  17    12791.86    13976.00     90.09 o 
   4   0  17      115.53       78.08     23.78 o 
   6   0  17     6024.17     6259.85     59.66 o 
   1   1  17     1415.06     1476.41     14.90 o 
   2   1  17     6309.17     6622.00     54.06 o 
   3   1  17     1164.34     1305.43     25.95 o 
   4   1  17      315.88      297.36      7.55 o 
   5   1  17      311.16      275.10      8.74 o 
   6   1  17     1905.44     1813.99     32.88 o 
   7   1  17      111.69      113.00      9.74 o 
   8   1  17        6.27        5.55      9.94 o 
   1   2  17     1784.78     1867.11     12.86 o 
   2   2  17     9799.56     9852.63     57.84 o 
   3   2  17     3002.33     3141.33     35.24 o 
   4   2  17     1307.88     1342.31     16.23 o 
   5   2  17      514.40      489.63     15.62 o 
   6   2  17     1380.54     1331.03     21.43 o 
   7   2  17      581.18      523.24     71.01 o 
   8   2  17       39.31       41.42      9.80 o 
   1   3  17      357.85      364.37      6.31 o 
   2   3  17      251.91      192.68      5.66 o 
   3   3  17     1329.99     1389.64     15.13 o 
   4   3  17      215.34      220.17      7.84 o 
   5   3  17       71.34       53.20      5.86 o 
   6   3  17      483.12      524.48     14.40 o 
   7   3  17      546.21      541.93     14.12 o 
   8   3  17       51.15       48.37      5.73 o 
   9   3  17      279.86      290.93     19.03 o 
   1   4  17     1020.50      983.93     15.01 o 
   2   4  17     4827.40     4249.24    327.47 o 
   3   4  17      781.14      790.98     12.06 o 
   4   4  17       99.56      103.38      6.62 o 
   5   4  17      529.79      509.13     11.48 o 
   6   4  17      119.42      120.68      6.87 o 
   7   4  17      740.54      749.40     16.04 o 
   8   4  17       45.20       46.37      5.37 o 
   9   4  17       56.05       55.36      9.94 o 
   1   5  17     2280.49     2253.97     29.22 o 
   2   5  17     1195.61     1118.13     26.39 o 
   3   5  17     1407.76     1338.95     29.37 o 
   4   5  17       62.95       62.65      6.99 o 
   5   5  17      294.08      292.61      8.44 o 
   6   5  17       85.95       84.01      6.00 o 
   7   5  17       16.79       12.94      3.97 o 
   8   5  17        3.68        0.33      3.45 o 
   1   6  17     1090.49     1035.81     15.35 o 
   2   6  17      507.02      507.68     11.96 o 
   3   6  17      744.82      671.91     20.70 o 
   4   6  17       20.90       18.63      3.96 o 
   5   6  17       75.93       70.81      5.12 o 
   6   6  17      674.33      631.77     12.06 o 
   7   6  17      456.94      485.86     11.29 o 
   8   6  17       62.66       65.60      4.31 o 
   1   7  17      755.24      706.33     20.30 o 
   2   7  17      115.69      122.96      7.24 o 
   3   7  17      865.27      901.62     13.32 o 
   4   7  17      100.42      125.82      6.41 o 
   5   7  17      329.52      343.52      8.87 o 
   6   7  17      150.30      127.08      5.75 o 
   7   7  17       26.48       28.97      3.42 o 
   1   8  17      967.40      953.86     19.14 o 
   2   8  17      134.60      131.92      7.14 o 
   3   8  17      101.15      112.82      6.84 o 
   4   8  17      195.41      191.82      7.06 o 
   5   8  17      902.04      894.78     11.93 o 
   6   8  17      259.35      303.42      7.69 o 
   7   8  17      174.69      188.37      8.26 o 
   1   9  17      450.95      473.46     13.19 o 
   2   9  17      293.57      332.15     10.73 o 
   3   9  17      312.50      288.80      8.62 o 
   4   9  17       58.70       61.22      4.63 o 
   5   9  17      884.04      898.95     12.33 o 
   6   9  17       71.49       64.83      3.91 o 
   1  10  17      117.46      115.31      7.22 o 
   2  10  17       42.33       41.73      4.37 o 
   3  10  17      173.96      177.20      6.04 o 
   4  10  17      177.92      181.86      6.27 o 
   5  10  17      629.21      684.30     10.83 o 
   1  11  17      147.81      132.06      7.60 o 
   2  11  17      248.89      250.42      7.92 o 
   3  11  17      300.42      298.34      9.29 o 
   0   0  18     2720.98     2949.38     22.34 o 
   2   0  18      886.18     1131.95     20.78 o 
   4   0  18     2347.77     1798.23    514.85 o 
   6   0  18      183.85      151.78     11.91 o 
   0   1  18    22559.81    22170.88    227.45 o 
   1   1  18     2187.05     2236.78     13.45 o 
   2   1  18       55.77       51.75      2.88 o 
   3   1  18     3211.67     3346.35     36.66 o 
   4   1  18      889.55      849.04     13.04 o 
   5   1  18      378.24      345.44      9.78 o 
   6   1  18      352.12      330.41     12.73 o 
   7   1  18      485.70      495.86     16.52 o 
   8   1  18      987.54     1025.29     29.78 o 
   0   2  18      223.92      181.14      5.11 o 
   1   2  18       90.04       79.98      3.88 o 
   2   2  18     1553.69     1729.23     39.14 o 
   3   2  18      183.36      172.35      5.72 o 
   4   2  18     1874.70     1994.23     27.71 o 
   5   2  18        7.44       11.34      3.91 o 
   6   2  18      607.07      619.83     13.65 o 
   7   2  18      210.98      209.53      9.30 o 
   8   2  18       34.88       30.38      9.16 o 
   0   3  18     8557.98     9208.53    113.08 o 
   1   3  18     1643.13     1526.95     12.55 o 
   2   3  18      179.14      165.17      5.38 o 
   3   3  18     1857.95     1896.39     18.02 o 
   4   3  18     2061.20     1726.23     18.39 o 
   5   3  18       73.18       50.18      5.99 o 
   6   3  18      252.91      245.67      9.52 o 
   7   3  18      924.05      955.18     18.21 o 
   8   3  18      334.08      332.46     10.84 o 
   9   3  18       87.23       95.31     12.54 o 
   0   4  18      224.75      219.27      7.86 o 
   1   4  18      594.32      642.59      9.60 o 
   2   4  18     6121.82     6847.43     57.10 o 
   3   4  18      274.82      251.55      7.32 o 
   4   4  18      204.16      178.84      8.13 o 
   5   4  18      332.75      335.46      9.72 o 
   6   4  18      194.37      184.83      8.94 o 
   7   4  18      267.78      279.26     10.46 o 
   8   4  18       52.11       52.00      5.49 o 
   0   5  18     4689.29     4423.96     43.06 o 
   1   5  18     2451.67     2433.23     22.36 o 
   2   5  18      185.63      179.46      7.21 o 
   3   5  18      724.39      693.13     16.58 o 
   4   5  18     1932.85     1940.03     24.06 o 
   5   5  18       72.46       69.06      5.21 o 
   6   5  18      215.95      193.31      7.97 o 
   7   5  18        6.11        8.55      3.78 o 
   8   5  18       72.66       76.53      5.68 o 
   0   6  18     1570.07     1708.88     43.25 o 
   1   6  18      768.52      821.72     16.97 o 
   2   6  18       34.10       22.36      5.02 o 
   3   6  18      572.45      541.67     12.73 o 
   4   6  18      329.37      329.45      8.82 o 
   5   6  18      277.69      296.37      8.56 o 
   6   6  18      178.00      168.29      6.57 o 
   7   6  18      195.42      206.72      7.92 o 
   8   6  18      111.69      111.70      5.91 o 
   0   7  18      469.69      498.72     18.54 o 
   1   7  18      945.99      944.59     23.38 o 
   2   7  18       60.63       75.17      6.27 o 
   3   7  18      795.27      844.69     13.07 o 
   4   7  18       53.28       66.74      5.22 o 
   5   7  18      195.13      198.92      7.19 o 
   6   7  18       17.08       11.61      3.12 o 
   7   7  18      199.52      203.88      6.16 o 
   0   8  18      781.68      864.20     24.35 o 
   1   8  18       91.01       90.76      7.47 o 
   2   8  18      339.55      324.71      9.83 o 
   3   8  18      166.28      163.08      7.08 o 
   4   8  18      224.06      229.70      7.67 o 
   5   8  18       31.63       37.35      3.72 o 
   6   8  18      185.87      186.38      5.85 o 
   7   8  18       22.65       29.81      3.12 o 
   0   9  18       65.32       48.05      8.80 o 
   1   9  18      455.87      490.96     13.47 o 
   2   9  18       59.89       51.33      5.75 o 
   3   9  18     1204.64     1175.19     16.34 o 
   4   9  18       26.33       27.46      4.06 o 
   5   9  18      406.33      397.69      7.30 o 
   6   9  18      297.60      273.98     10.59 o 
   0  10  18      447.53      423.29     28.25 o 
   1  10  18      346.13      314.07     10.48 o 
   2  10  18      293.14      290.00      9.25 o 
   3  10  18      101.26      101.00      4.93 o 
   4  10  18        0.58        0.20      2.50 o 
   5  10  18       56.47       63.05      5.10 o 
   0  11  18       18.94       20.72      5.02 o 
   1  11  18      343.23      355.29      9.14 o 
   2  11  18       21.48       18.98      3.44 o 
   3  11  18      369.34      374.47      9.45 o 
   2   0  19     3663.58     4122.20     47.63 o 
   4   0  19     1258.80     1242.52     53.69 o 
   6   0  19     1003.61     1072.77     25.53 o 
   8   0  19        8.45        6.48     13.14 o 
   1   1  19     1022.86      994.78     16.57 o 
   2   1  19     2701.11     2565.05     29.19 o 
   3   1  19     1284.81     1294.79     16.85 o 
   4   1  19      459.04      498.68     10.38 o 
   5   1  19      261.57      247.20     10.28 o 
   6   1  19     1398.60     1466.00     23.37 o 
   7   1  19      112.44      112.46      9.51 o 
   8   1  19       86.79       94.95     11.85 o 
   1   2  19      442.60      418.87     26.28 o 
   2   2  19     9176.51     9104.67     93.27 o 
   3   2  19      257.97      239.20      6.69 o 
   4   2  19       83.99       80.46      5.01 o 
   5   2  19      377.49      369.90     10.42 o 
   6   2  19      293.26      259.54      9.41 o 
   7   2  19      505.22      508.82     12.81 o 
   8   2  19       41.19       50.97      8.48 o 
   1   3  19     1362.76     1251.53     92.54 o 
   2   3  19      264.82      226.95      7.94 o 
   3   3  19      993.46     1025.14     13.45 o 
   4   3  19     1233.91     1077.36     14.86 o 
   5   3  19      159.69      144.97      8.99 o 
   6   3  19      413.46      376.64     11.21 o 
   7   3  19      371.54      374.12     11.22 o 
   8   3  19      250.15      268.38      9.89 o 
   1   4  19     1214.03     1328.08     16.58 o 
   2   4  19      440.92      386.06      8.35 o 
   3   4  19      452.49      391.90      8.99 o 
   4   4  19     1178.43     1185.91     20.83 o 
   5   4  19      147.32      143.43      7.05 o 
   6   4  19      201.19      189.00      8.04 o 
   7   4  19      640.14      678.93     15.31 o 
   8   4  19        6.31        5.70      3.94 o 
   1   5  19     2427.77     2409.30     21.03 o 
   2   5  19       94.45       73.55      5.32 o 
   3   5  19      265.18      271.86     11.10 o 
   4   5  19      298.20      325.88      9.40 o 
   5   5  19      330.03      335.50     10.02 o 
   6   5  19       42.49       36.02      4.66 o 
   7   5  19      243.49      226.07      8.57 o 
   8   5  19      104.07      100.09      5.80 o 
   1   6  19      684.55      682.80     13.46 o 
   2   6  19      103.77       60.37      6.50 o 
   3   6  19      112.07      112.82      6.47 o 
   4   6  19      173.75      161.24      6.87 o 
   5   6  19      266.81      289.58      8.53 o 
   6   6  19      243.13      238.92      7.50 o 
   7   6  19       75.19       60.20      5.10 o 
   8   6  19      136.05      120.93      6.06 o 
   1   7  19      903.13      907.61     18.06 o 
   2   7  19     1976.88     2136.90     21.44 o 
   3   7  19       75.46       84.23      5.71 o 
   4   7  19      267.30      228.78      7.87 o 
   5   7  19      486.46      485.66     10.22 o 
   6   7  19      644.16      657.37     10.83 o 
   7   7  19       36.06       38.57      3.64 o 
   1   8  19     1079.72     1083.92     19.85 o 
   2   8  19       65.10       73.33      6.44 o 
   3   8  19      229.33      269.06      8.52 o 
   4   8  19      152.94      138.63      6.33 o 
   5   8  19      704.31      699.25     10.58 o 
   6   8  19       98.73      103.56      4.51 o 
   7   8  19       22.71       18.86      3.17 o 
   1   9  19      148.09      148.25      8.46 o 
   2   9  19      372.90      359.62     40.32 o 
   3   9  19      527.41      534.24     10.95 o 
   4   9  19       20.27       23.33      3.92 o 
   5   9  19      114.23      110.77      4.52 o 
   6   9  19       76.94       67.79      4.30 o 
   1  10  19      733.99      733.47     15.08 o 
   2  10  19      621.86      643.85     17.62 o 
   3  10  19      433.51      426.31      8.89 o 
   4  10  19       83.07       87.21      4.22 o 
   5  10  19      381.55      384.56     10.16 o 
   1  11  19      141.16      147.54      6.40 o 
   2  11  19      137.22      128.09      5.63 o 
   3  11  19       37.04       37.54      4.97 o 
   0   0  20    12723.49    13957.79    560.33 o 
   2   0  20     1658.17     1621.48     19.19 o 
   4   0  20     3594.40     3450.74     68.94 o 
   6   0  20      334.35      296.01     15.54 o 
   8   0  20     1887.65     1987.89     60.83 o 
   0   1  20     3380.21     3801.37     82.07 o 
   1   1  20      710.84      817.12      8.50 o 
   2   1  20     2251.40     2516.53     34.00 o 
   3   1  20     1300.05     1417.27     24.98 o 
   4   1  20       70.50       53.33      4.46 o 
   5   1  20      494.75      488.64     13.68 o 
   6   1  20       80.31       79.71      7.59 o 
   7   1  20      232.03      236.72     12.52 o 
   8   1  20       25.82       23.87      8.88 o 
   0   2  20     7891.63     8836.88     79.16 o 
   1   2  20      718.89      779.68     14.83 o 
   2   2  20       83.46       75.80      4.09 o 
   3   2  20      552.09      589.53     10.16 o 
   4   2  20     1116.86      988.09     14.19 o 
   5   2  20      522.06      456.69     11.54 o 
   6   2  20      205.24      199.38      8.59 o 
   7   2  20      599.35      581.96     13.44 o 
   8   2  20      260.14      281.85     14.30 o 
   0   3  20     2810.34     3179.20     51.73 o 
   1   3  20      360.12      422.90      7.76 o 
   2   3  20     1194.38     1389.51     15.54 o 
   3   3  20      671.74      660.17     10.99 o 
   4   3  20        4.78        3.17      3.00 o 
   5   3  20       25.13       24.25      4.77 o 
   6   3  20      157.73      143.48      7.83 o 
   7   3  20       96.49       84.10      6.54 o 
   8   3  20     1624.80     1729.84     42.99 o 
   0   4  20     1225.71     1258.36     30.63 o 
   1   4  20     2232.61     2019.73    160.62 o 
   2   4  20      157.70      158.86     10.53 o 
   3   4  20      828.16      805.13     12.61 o 
   4   4  20      291.65      333.51     11.86 o 
   5   4  20      263.93      291.50      9.05 o 
   6   4  20      995.83     1005.34     15.92 o 
   7   4  20      817.37      835.91     31.72 o 
   8   4  20      252.16      257.09      9.15 o 
   0   5  20     6167.32     6417.97     70.34 o 
   1   5  20      482.51      464.31     39.69 o 
   2   5  20      275.72      281.92      8.93 o 
   3   5  20      561.17      552.69     17.23 o 
   4   5  20       44.84       43.13      4.61 o 
   5   5  20      455.11      461.88     11.04 o 
   6   5  20      187.45      166.11      7.98 o 
   7   5  20       69.38       53.84      5.18 o 
   8   5  20       59.43       61.41      4.81 o 
   0   6  20      984.54      843.44     16.76 o 
   1   6  20     1280.62     1126.68     20.00 o 
   2   6  20      408.92      319.17     14.08 o 
   3   6  20      434.25      459.73     10.99 o 
   4   6  20      723.39      756.10     12.61 o 
   5   6  20      104.09       95.64      5.69 o 
   6   6  20      101.93       83.25      7.97 o 
   7   6  20      652.21      682.90     15.44 o 
   8   6  20       35.85       33.17      3.82 o 
   0   7  20      367.44      333.15     16.64 o 
   1   7  20      249.50      252.67     10.34 o 
   2   7  20      234.81      271.53      9.62 o 
   3   7  20      345.71      322.68      9.21 o 
   4   7  20      970.17      954.24     14.28 o 
   5   7  20      222.98      190.61      7.04 o 
   6   7  20      611.57      599.36     13.34 o 
   7   7  20       36.01       40.75      3.63 o 
   0   8  20      274.14      262.37     16.42 o 
   1   8  20     1060.05     1082.73     19.90 o 
   2   8  20       99.72      113.65      7.23 o 
   3   8  20      411.23      475.66     10.10 o 
   4   8  20      707.35      713.25     13.18 o 
   5   8  20      674.51      705.13     10.49 o 
   6   8  20       93.10       98.13      4.31 o 
   0   9  20      813.24      815.87     30.94 o 
   1   9  20      203.07      173.93      8.78 o 
   2   9  20      459.46      475.07     11.89 o 
   3   9  20      210.59      211.61      7.41 o 
   4   9  20        8.32        2.07      3.15 o 
   5   9  20      215.34      195.75      5.45 o 
   6   9  20       45.99       45.66      6.41 o 
   0  10  20      669.71      735.24     21.36 o 
   1  10  20      138.56      134.45      7.38 o 
   2  10  20      515.13      520.38     12.19 o 
   3  10  20      754.61      774.90     15.09 o 
   4  10  20      210.55      195.52      5.45 o 
   0  11  20      624.05      626.66     17.44 o 
   1  11  20       88.23       84.89      5.14 o 
   2  11  20      245.12      207.29      6.64 o 
   3  11  20      161.79      167.19      9.65 o 
   2   0  21      623.90      565.07     26.60 o 
   4   0  21     2191.28     2221.44    104.38 o 
   6   0  21      468.91      421.03     17.66 o 
   8   0  21      903.44     1032.13     44.64 o 
   1   1  21      654.64      805.16     16.67 o 
   2   1  21     3759.88     3797.89     35.38 o 
   3   1  21     1584.44     1676.59     26.36 o 
   4   1  21      342.06      319.03      8.89 o 
   5   1  21       61.65       68.61      6.98 o 
   6   1  21     2546.64     2731.36     31.66 o 
   7   1  21     1287.90     1307.51     44.68 o 
   8   1  21       87.87       93.29      8.56 o 
   1   2  21     1529.13     1763.98     18.21 o 
   2   2  21     1970.69     1862.63     21.87 o 
   3   2  21     1189.85     1225.04     17.64 o 
   4   2  21     1361.61     1276.27     16.47 o 
   5   2  21      778.58      684.94     13.93 o 
   6   2  21     1659.58     1620.16     20.45 o 
   7   2  21        9.75       10.32      4.50 o 
   8   2  21      194.81      209.27     12.59 o 
   1   3  21      179.46      213.30      5.92 o 
   2   3  21      188.62      210.90     10.66 o 
   3   3  21      317.93      304.40      8.94 o 
   4   3  21       41.59       48.83      5.31 o 
   5   3  21     1211.17     1192.95     19.63 o 
   6   3  21       45.39       45.07      5.21 o 
   7   3  21       71.55       68.75      6.12 o 
   8   3  21       22.56       16.00      4.61 o 
   1   4  21     1788.34     1779.10     19.12 o 
   2   4  21     3357.44     3334.31     25.06 o 
   3   4  21      301.61      278.07      8.01 o 
   4   4  21       54.71       45.93      6.55 o 
   5   4  21      287.28      238.02      8.44 o 
   6   4  21      253.37      255.63      8.96 o 
   7   4  21      231.78      227.68      9.65 o 
   8   4  21       63.30       51.06      5.30 o 
   1   5  21     1533.02     1604.49     23.69 o 
   2   5  21     1878.38     1640.52     21.61 o 
   3   5  21      528.58      437.47     13.81 o 
   4   5  21       75.40       70.22      5.59 o 
   5   5  21      162.27      159.91      7.37 o 
   6   5  21      270.89      277.01      9.17 o 
   7   5  21        3.95        5.23      3.62 o 
   8   5  21       43.84       39.84      4.49 o 
   1   6  21      408.58      364.73     11.16 o 
   2   6  21       30.96       38.56      8.84 o 
   3   6  21      331.22      344.66      9.81 o 
   4   6  21      135.00      121.35      6.20 o 
   5   6  21      244.44      233.73      7.84 o 
   6   6  21       29.44       29.50      4.37 o 
   7   6  21      503.37      529.27     16.60 o 
   8   6  21       10.82       10.78      3.33 o 
   1   7  21      525.85      543.58     13.89 o 
   2   7  21      511.08      535.37     11.99 o 
   3   7  21      468.13      465.68     10.78 o 
   4   7  21      148.04      116.77      6.47 o 
   5   7  21       14.07       14.62      3.58 o 
   6   7  21      161.14      158.63      5.65 o 
   7   7  21       61.13       58.77      3.94 o 
   1   8  21      264.70      268.43     10.37 o 
   2   8  21     1942.54     1949.10     23.58 o 
   3   8  21      384.82      390.89      9.24 o 
   4   8  21      122.69      124.55      5.80 o 
   5   8  21      592.60      592.96      9.26 o 
   6   8  21       77.94       75.94      3.91 o 
   1   9  21      495.80      515.52     16.61 o 
   2   9  21      212.61      206.68      8.40 o 
   3   9  21      152.97      155.68      6.58 o 
   4   9  21       39.45       50.06      4.01 o 
   5   9  21      841.78      859.74      9.84 o 
   1  10  21       22.16       22.14      4.19 o 
   2  10  21      148.24      161.56      7.49 o 
   3  10  21      136.55      141.05      6.65 o 
   4  10  21      108.20       95.02      4.60 o 
   1  11  21      364.61      354.60      8.72 o 
   2  11  21      232.69      237.80      6.78 o 
   3  11  21      383.83      392.89     13.65 o 
   0   0  22     1437.65     1390.12     29.74 o 
   2   0  22       16.69       17.89      3.08 o 
   4   0  22       91.93       85.71     10.76 o 
   6   0  22     1291.40     1265.52     27.98 o 
   8   0  22      156.91      132.81     19.79 o 
   0   1  22     2131.89     1989.79     31.59 o 
   1   1  22      120.10      166.02      4.46 o 
   2   1  22     2938.93     2792.32    204.13 o 
   3   1  22      954.32     1005.91     18.65 o 
   4   1  22     7763.23     7479.11     42.94 o 
   5   1  22      527.78      470.95     13.93 o 
   6   1  22      321.19      267.96      9.87 o 
   7   1  22      606.11      616.36     16.17 o 
   8   1  22     1186.89     1383.82     24.28 o 
   0   2  22     2832.15     3409.47     36.35 o 
   1   2  22     2680.01     2978.58     28.81 o 
   2   2  22     1274.49     1285.13     14.10 o 
   3   2  22      265.07      268.18      7.52 o 
   4   2  22       31.67       20.52      3.77 o 
   5   2  22      414.56      423.23     10.52 o 
   6   2  22       21.23       22.34      4.76 o 
   7   2  22        1.50        2.38      4.16 o 
   8   2  22       23.83       12.32      6.43 o 
   0   3  22    10195.04     8875.30   2043.62 o 
   1   3  22      478.25      575.85     15.16 o 
   2   3  22      716.00      686.95     10.72 o 
   3   3  22      221.53      242.40      7.86 o 
   4   3  22      544.65      402.86     10.00 o 
   5   3  22     1047.18     1110.16     16.87 o 
   6   3  22      343.39      320.03     10.25 o 
   7   3  22      293.98      279.76      9.87 o 
   8   3  22      441.75      438.80     11.56 o 
   0   4  22       67.44       44.37     12.84 o 
   1   4  22       80.60       63.10      4.70 o 
   2   4  22     1783.05     1979.51     20.50 o 
   3   4  22      253.42      234.35      7.73 o 
   4   4  22      169.70      172.50      8.60 o 
   5   4  22       88.27       82.75      5.84 o 
   6   4  22      312.40      317.47     10.39 o 
   7   4  22       25.88       22.90      4.32 o 
   8   4  22       18.57       13.31      4.13 o 
   0   5  22     1037.20      976.53     22.04 o 
   1   5  22     2257.17     2172.36     29.51 o 
   2   5  22     1733.52     1642.87     20.38 o 
   3   5  22      628.85      453.57     14.27 o 
   4   5  22      229.60      242.87      8.55 o 
   5   5  22      412.81      387.64     10.34 o 
   6   5  22        3.48        2.71      3.58 o 
   7   5  22      121.92      126.60      7.27 o 
   8   5  22      241.83      225.71      8.55 o 
   0   6  22       21.11       18.66      5.85 o 
   1   6  22      217.46      205.97      9.31 o 
   2   6  22      126.04      159.74      9.66 o 
   3   6  22      380.73      412.93     10.68 o 
   4   6  22      674.83      666.41     12.01 o 
   5   6  22      869.59      881.20     13.69 o 
   6   6  22      434.90      437.40     10.51 o 
   7   6  22       89.08       77.94      5.12 o 
   8   6  22        5.28        3.16      3.21 o 
   0   7  22     4309.58     4686.80     69.46 o 
   1   7  22     1198.49     1233.69     20.14 o 
   2   7  22       31.08       30.69      4.76 o 
   3   7  22      465.27      459.01     11.99 o 
   4   7  22      126.55      123.33      6.42 o 
   5   7  22      161.67      166.98      6.91 o 
   6   7  22      172.22      177.22      5.59 o 
   7   7  22      302.00      311.36      7.23 o 
   0   8  22      422.13      450.94     20.07 o 
   1   8  22      280.69      251.62      9.99 o 
   2   8  22      633.61      597.87     20.42 o 
   3   8  22      240.30      237.06      8.04 o 
   4   8  22      605.02      655.79     10.93 o 
   5   8  22       15.97       19.02      3.21 o 
   6   8  22        2.66        1.59      2.29 o 
   0   9  22     2894.48     2920.06     46.33 o 
   1   9  22      336.12      309.61     11.29 o 
   2   9  22       49.35       73.46      5.91 o 
   3   9  22      725.93      783.20     13.28 o 
   4   9  22       31.72       24.95      3.30 o 
   5   9  22      331.48      362.74      6.83 o 
   0  10  22      724.15      829.23     22.15 o 
   1  10  22      153.62      141.11      8.16 o 
   2  10  22      249.92      263.00      8.96 o 
   3  10  22       32.54       31.75      4.02 o 
   4  10  22        3.74        4.65      2.69 o 
   0  11  22       48.27       46.85      5.85 o 
   1  11  22      324.76      323.30     10.00 o 
   2  11  22       15.82       20.11      3.02 o 
   2   0  23      162.44      176.18      6.37 o 
   4   0  23       55.49       48.20      8.31 o 
   6   0  23     1155.36     1130.89     26.72 o 
   8   0  23      351.08      436.11     30.22 o 
   1   1  23     1660.53     1873.64     87.09 o 
   2   1  23     1431.27     1375.65     26.34 o 
   3   1  23      135.06      125.89      5.79 o 
   4   1  23       67.13       46.25      4.97 o 
   5   1  23     1038.56     1099.33     29.49 o 
   6   1  23      303.45      311.04     10.50 o 
   7   1  23      240.78      235.49     11.29 o 
   8   1  23      303.77      291.33     12.42 o 
   1   2  23      796.57      705.14     13.72 o 
   2   2  23      692.39      684.26     12.53 o 
   3   2  23      526.55      569.69     10.55 o 
   4   2  23       33.42       32.55      4.50 o 
   5   2  23     1887.56     2007.66     22.17 o 
   6   2  23      189.49      185.33      8.36 o 
   7   2  23       56.74       44.86      6.08 o 
   8   2  23      155.30      158.24      9.51 o 
   1   3  23      606.44      631.73     39.29 o 
   2   3  23       15.88        6.00      2.52 o 
   3   3  23       78.38       93.03      5.32 o 
   4   3  23      163.41      166.30      7.25 o 
   5   3  23      583.65      550.46     12.59 o 
   6   3  23       10.98       12.42      4.15 o 
   7   3  23      146.65      125.77      7.35 o 
   8   3  23      276.12      289.22      9.67 o 
   1   4  23      688.22      687.85     12.42 o 
   2   4  23       23.52       31.01      3.82 o 
   3   4  23      464.13      411.51      9.84 o 
   4   4  23      653.75      619.86     13.02 o 
   5   4  23      193.23      172.36      7.60 o 
   6   4  23      111.47       90.47      6.35 o 
   7   4  23      231.24      241.55      9.12 o 
   8   4  23      130.63      122.51      6.68 o 
   1   5  23     1606.71     1528.61     20.47 o 
   2   5  23      129.98      107.03      7.15 o 
   3   5  23      301.64      256.28     20.31 o 
   4   5  23       57.43       59.12      5.49 o 
   5   5  23     1231.63     1206.11     17.18 o 
   6   5  23      181.46      173.90      8.53 o 
   7   5  23      113.57      121.27      6.20 o 
   8   5  23       62.71       59.44      4.77 o 
   1   6  23     1361.44     1212.64     34.86 o 
   2   6  23       68.26       69.54      6.63 o 
   3   6  23       67.59       77.64      5.98 o 
   4   6  23      106.55      129.95      6.43 o 
   5   6  23      252.60      265.64      8.93 o 
   6   6  23      101.17       99.26      6.00 o 
   7   6  23      146.57      159.77      6.88 o 
   1   7  23      725.72      768.31     16.05 o 
   2   7  23      126.71      115.65      6.69 o 
   3   7  23       18.78       16.92      3.87 o 
   4   7  23        3.35        3.47      3.36 o 
   5   7  23      775.73      824.15     13.01 o 
   6   7  23      373.83      376.45      8.48 o 
   7   7  23       58.52       57.92      3.77 o 
   1   8  23      855.19      797.19     16.21 o 
   2   8  23      133.91      146.14      7.80 o 
   3   8  23      216.84      222.69      9.29 o 
   4   8  23       56.90       58.84      4.44 o 
   5   8  23      303.05      300.36      7.21 o 
   6   8  23        3.30        4.25      2.74 o 
   1   9  23       10.75        7.58      4.07 o 
   2   9  23      101.59      103.56      6.43 o 
   3   9  23      492.40      515.74     11.65 o 
   4   9  23       29.74       25.73      3.32 o 
   5   9  23       85.51       87.38      4.01 o 
   1  10  23      304.85      307.90      9.73 o 
   2  10  23      251.58      228.84      8.22 o 
   3  10  23      210.94      185.49      7.00 o 
   4  10  23      104.30       97.09      5.02 o 
   1  11  23      125.66      121.99      5.29 o 
   2  11  23      284.63      286.04      6.88 o 
   0   0  24    23086.73    27021.69    195.10 o 
   2   0  24       97.79      113.95      7.01 o 
   4   0  24     1642.96     1519.96     33.28 o 
   6   0  24      964.53      974.61     25.38 o 
   8   0  24      599.33      738.96     37.61 o 
   0   1  24      892.80     1154.21     15.01 o 
   1   1  24     4879.71     5441.12     44.49 o 
   2   1  24      844.62      990.09     15.91 o 
   3   1  24      409.16      418.63      9.01 o 
   4   1  24      110.28       98.77      6.16 o 
   5   1  24      627.48      628.85     13.40 o 
   6   1  24      142.53      140.93      7.69 o 
   7   1  24      607.95      651.64     16.49 o 
   8   1  24      248.51      255.34     11.70 o 
   0   2  24     1737.02     1777.16     21.25 o 
   1   2  24      151.57      149.69      5.52 o 
   2   2  24      675.61      632.01     10.47 o 
   3   2  24      712.49      670.91     11.59 o 
   4   2  24      920.05      900.02     16.90 o 
   5   2  24     1283.23     1286.49     16.92 o 
   6   2  24      708.26      731.92     14.27 o 
   7   2  24      160.40      158.57      8.78 o 
   8   2  24       22.11       22.60      6.14 o 
   0   3  24     3058.97     3508.37     51.47 o 
   1   3  24      212.32      222.71     20.77 o 
   2   3  24      614.49      615.04     10.64 o 
   3   3  24      167.15      133.50      6.14 o 
   4   3  24     1822.91     1737.74     20.09 o 
   5   3  24      300.44      312.27     10.14 o 
   6   3  24      673.71      653.17     14.17 o 
   7   3  24      119.97      120.47      7.07 o 
   8   3  24      121.14      100.98      8.05 o 
   0   4  24     2318.58     2208.63     39.37 o 
   1   4  24      898.72      901.16     25.60 o 
   2   4  24       57.47       54.04      4.51 o 
   3   4  24      947.63      816.80     13.39 o 
   4   4  24       67.84       72.45      5.60 o 
   5   4  24      511.88      471.14     11.26 o 
   6   4  24       37.36       36.17      4.90 o 
   7   4  24      476.88      497.05     12.10 o 
   8   4  24      920.47      962.62     14.99 o 
   0   5  24       29.87       36.64      7.86 o 
   1   5  24       98.05       99.83      6.20 o 
   2   5  24       81.66       74.46      6.12 o 
   3   5  24      621.79      651.42     14.09 o 
   4   5  24     1986.76     2123.45     27.97 o 
   5   5  24      350.16      283.74      9.23 o 
   6   5  24      164.10      160.33      8.28 o 
   7   5  24      118.20      106.33      6.41 o 
   8   5  24      240.30      213.72      7.31 o 
   0   6  24     1015.33     1014.21     28.90 o 
   1   6  24     1668.03     1678.34     19.11 o 
   2   6  24      114.63      116.64      7.56 o 
   3   6  24     1007.68      973.03     17.19 o 
   4   6  24      117.07      120.01      6.30 o 
   5   6  24       33.67       38.46      4.69 o 
   6   6  24       47.59       43.68      4.44 o 
   7   6  24      622.60      684.10     14.33 o 
   0   7  24     4657.35     4814.73     84.61 o 
   1   7  24       39.47       39.20      5.88 o 
   2   7  24      298.90      271.44      9.44 o 
   3   7  24      323.59      276.81      9.24 o 
   4   7  24      282.49      287.20      8.23 o 
   5   7  24      231.90      253.58      6.93 o 
   6   7  24       44.25       42.83      3.84 o 
   7   7  24        0.60        1.47      2.46 o 
   0   8  24       69.64       72.85     10.24 o 
   1   8  24     1691.96     1821.31     23.54 o 
   2   8  24     1247.67     1324.43     22.02 o 
   3   8  24      507.53      520.51     10.78 o 
   4   8  24      154.62      148.37      5.95 o 
   5   8  24      472.74      487.24      8.66 o 
   6   8  24       80.89       80.38      3.94 o 
   0   9  24      515.54      497.67     43.79 o 
   1   9  24       48.71       50.31      5.79 o 
   2   9  24       54.26       47.10      5.06 o 
   3   9  24      128.86      140.93      7.10 o 
   4   9  24        0.60        0.39      2.54 o 
   5   9  24       68.29       59.38      3.31 o 
   0  10  24      122.20      129.39     12.98 o 
   1  10  24      197.74      226.07      8.38 o 
   2  10  24       15.44       14.20      3.64 o 
   3  10  24      417.02      393.82     13.92 o 
   4  10  24       40.68       37.64      3.97 o 
   0  11  24       93.79       98.84      6.98 o 
   1  11  24       23.41       23.47      3.17 o 
   2  11  24       90.29       89.74      5.31 o 
   2   0  25      123.22      154.46     14.74 o 
   4   0  25      585.60      640.61     22.85 o 
   6   0  25      182.48      187.10     13.13 o 
   8   0  25       27.24       29.55     10.30 o 
   1   1  25     2338.90     2548.80     21.27 o 
   2   1  25      287.93      377.13     28.66 o 
   3   1  25     1563.90     1587.12     18.45 o 
   4   1  25      417.77      366.50     11.69 o 
   5   1  25       28.89       28.02      4.89 o 
   6   1  25      221.14      227.52      9.41 o 
   7   1  25      476.34      473.42     14.33 o 
   8   1  25      316.88      299.70     12.18 o 
   1   2  25     1425.36     1506.52     20.36 o 
   2   2  25     4037.86     3973.25     36.89 o 
   3   2  25      752.73      661.78     11.65 o 
   4   2  25      171.54      180.02      8.92 o 
   5   2  25      368.21      383.21     10.13 o 
   6   2  25     3331.63     3466.44     33.99 o 
   7   2  25      173.76      167.66      9.10 o 
   8   2  25       37.15       29.65      5.96 o 
   1   3  25      310.05      368.20      8.81 o 
   2   3  25      223.70      176.21      6.34 o 
   3   3  25      178.08      136.65      8.45 o 
   4   3  25      128.23      125.72      7.54 o 
   5   3  25     1706.65     1785.98     27.88 o 
   6   3  25      827.94      945.54     16.22 o 
   7   3  25      218.87      212.65      8.72 o 
   8   3  25       21.93       14.58      5.43 o 
   1   4  25      525.21      501.73     12.21 o 
   2   4  25     2349.59     2395.73     22.22 o 
   3   4  25      651.70      540.83     12.82 o 
   4   4  25     1318.16     1360.62     18.23 o 
   5   4  25      548.68      523.75     11.86 o 
   6   4  25      572.67      612.53     13.12 o 
   7   4  25      170.38      154.43      7.40 o 
   8   4  25      116.98      128.34      6.46 o 
   1   5  25     1460.76     1329.57     19.60 o 
   2   5  25     1860.69     1748.71     32.68 o 
   3   5  25     1679.97     1626.07     19.57 o 
   4   5  25      640.34      623.70     12.88 o 
   5   5  25      157.74      198.38      8.11 o 
   6   5  25       64.18       67.09      5.47 o 
   7   5  25       29.97       30.63      4.08 o 
   8   5  25       43.42       41.85      4.15 o 
   1   6  25      555.79      596.02     14.27 o 
   2   6  25      141.71      121.35      7.56 o 
   3   6  25     1802.87     1856.70     20.19 o 
   4   6  25        8.17        4.07      3.45 o 
   5   6  25      486.34      521.88     11.46 o 
   6   6  25       52.77       44.90      4.40 o 
   7   6  25       76.59       71.02      4.75 o 
   1   7  25     1078.61     1006.02     19.14 o 
   2   7  25      397.16      355.23     11.21 o 
   3   7  25      911.30      868.24     15.03 o 
   4   7  25        5.62        5.40      3.32 o 
   5   7  25      144.92      131.45      5.81 o 
   6   7  25       34.31       24.14      3.31 o 
   7   7  25       87.65       75.58      4.38 o 
   1   8  25     2903.90     3079.22     42.82 o 
   2   8  25      196.22      172.56      8.25 o 
   3   8  25      343.49      341.81      9.86 o 
   4   8  25       34.66       37.79      3.84 o 
   5   8  25      503.65      522.56      9.10 o 
   6   8  25      169.55      158.73      5.55 o 
   1   9  25       36.28       53.89      5.76 o 
   2   9  25      356.48      356.89     10.50 o 
   3   9  25       27.11       27.12      4.37 o 
   4   9  25       20.58       21.01      3.09 o 
   5   9  25      191.89      181.89      5.12 o 
   1  10  25       67.97       72.52      5.51 o 
   2  10  25      126.20      141.90      6.72 o 
   3  10  25      108.52      103.54      6.07 o 
   4  10  25      410.87      414.33     13.83 o 
   1  11  25       10.77       11.54      2.74 o 
   0   0  26      147.19      142.39     10.52 o 
   2   0  26      137.55      144.26      8.11 o 
   4   0  26        7.41       12.70      6.84 o 
   6   0  26       40.61       66.49      9.13 o 
   8   0  26       18.13        5.98      8.86 o 
   0   1  26       76.43      139.27      7.36 o 
   1   1  26       24.84       26.20      2.82 o 
   2   1  26      972.25     1059.42     16.73 o 
   3   1  26     1908.05     1884.81     23.43 o 
   4   1  26     1950.90     1670.18     28.40 o 
   5   1  26       51.06       58.07      5.77 o 
   6   1  26      179.86      171.52      8.48 o 
   7   1  26      378.58      382.97     13.14 o 
   8   1  26      512.09      537.51     14.87 o 
   0   2  26      431.67      383.54     82.19 o 
   1   2  26     1384.63     1365.26     15.55 o 
   2   2  26      582.39      592.21     40.28 o 
   3   2  26     1149.48     1067.63     21.19 o 
   4   2  26       75.96       55.38      5.64 o 
   5   2  26      507.36      515.40     11.37 o 
   6   2  26       71.14       64.92      5.85 o 
   7   2  26       13.92       15.50      5.01 o 
   8   2  26      220.14      219.53     10.26 o 
   0   3  26     4108.81     4284.27     56.32 o 
   1   3  26      698.21      748.47     12.36 o 
   2   3  26       75.17       67.04      4.62 o 
   3   3  26      149.26      148.52      6.70 o 
   4   3  26     1746.56     1779.93     24.48 o 
   5   3  26      718.64      715.88     14.28 o 
   6   3  26      895.22      987.49     16.51 o 
   7   3  26       75.31       74.10      5.76 o 
   8   3  26      293.71      299.83     12.28 o 
   0   4  26     2023.86     1958.23     54.32 o 
   1   4  26      266.64      263.68      9.27 o 
   2   4  26     1095.31     1109.50     15.43 o 
   3   4  26      207.89      187.89      8.78 o 
   4   4  26       86.16       64.92      5.62 o 
   5   4  26       53.25       51.06      5.21 o 
   6   4  26      615.13      615.80     15.79 o 
   7   4  26        7.96        7.12      3.64 o 
   8   4  26        2.64        4.76      3.49 o 
   0   5  26     1446.76     1552.27     35.47 o 
   1   5  26     2290.95     2095.51     28.89 o 
   2   5  26      112.30      102.55      7.75 o 
   3   5  26     2089.85     2064.96     21.21 o 
   4   5  26       88.87      115.51      6.85 o 
   5   5  26      395.42      406.11     10.63 o 
   6   5  26      790.11      800.85     15.23 o 
   7   5  26      273.92      273.86      9.33 o 
   8   5  26       97.34       94.78      7.29 o 
   0   6  26      101.92       80.13      8.56 o 
   1   6  26       15.69       12.41      4.38 o 
   2   6  26     1937.04     2046.52     23.98 o 
   3   6  26      326.11      281.55      9.08 o 
   4   6  26       69.54       78.50      5.75 o 
   5   6  26      126.88      118.05      6.19 o 
   6   6  26      175.44      156.71      6.53 o 
   7   6  26       55.63       53.09      4.13 o 
   0   7  26     1180.98     1227.92     41.87 o 
   1   7  26     2240.20     2375.17     24.62 o 
   2   7  26       52.49       71.79      6.26 o 
   3   7  26      708.25      712.07     12.38 o 
   4   7  26      177.39      184.26      6.90 o 
   5   7  26      495.20      501.99      9.80 o 
   6   7  26      199.03      189.55      5.98 o 
   7   7  26      432.55      428.27      9.78 o 
   0   8  26       53.80       66.03      9.80 o 
   1   8  26      989.19     1047.65     18.71 o 
   2   8  26      180.90      185.12      7.62 o 
   3   8  26      343.28      355.28      9.07 o 
   4   8  26       81.56       80.01      4.65 o 
   5   8  26       57.65       51.36      3.66 o 
   6   8  26       95.35       87.64      4.71 o 
   0   9  26      215.25      188.01     12.64 o 
   1   9  26      251.42      287.77     10.49 o 
   2   9  26      340.50      332.36      9.98 o 
   3   9  26      199.66      191.39      7.85 o 
   4   9  26      128.08      122.49      4.87 o 
   5   9  26       94.85       86.16      5.33 o 
   0  10  26      256.39      240.86     12.14 o 
   1  10  26       44.99       38.32      4.41 o 
   2  10  26      127.91      107.68      5.87 o 
   3  10  26       33.76       33.14      4.05 o 
   0  11  26       14.13       13.50      3.81 o 
   1  11  26       78.23       78.25      4.52 o 
   2   0  27    13745.37    13376.29    312.09 o 
   4   0  27      205.91      152.10     13.21 o 
   6   0  27     1753.85     1848.24     34.35 o 
   8   0  27      523.42      516.31     22.44 o 
   1   1  27     2133.36     2222.00     64.36 o 
   2   1  27        8.82       14.70      3.04 o 
   3   1  27      547.05      487.52     11.05 o 
   4   1  27       79.43       65.92      6.64 o 
   5   1  27       64.11       69.04      6.13 o 
   6   1  27      218.32      206.48      9.01 o 
   7   1  27       87.21       79.36      7.44 o 
   8   1  27       78.91       92.33      7.73 o 
   1   2  27      529.20      554.71     14.64 o 
   2   2  27     1557.98     1506.66     36.50 o 
   3   2  27       36.65       26.37      3.92 o 
   4   2  27      984.00      883.70     20.89 o 
   5   2  27      253.19      246.96      8.73 o 
   6   2  27     1731.84     1767.39     21.67 o 
   7   2  27      203.97      209.81      9.66 o 
   8   2  27      109.35      111.27      7.95 o 
   1   3  27      473.65      439.73     15.38 o 
   2   3  27      377.22      332.17      8.87 o 
   3   3  27       69.53       68.39      5.29 o 
   4   3  27      197.43      186.62      7.31 o 
   5   3  27     1298.20     1287.80     17.94 o 
   6   3  27      150.67      153.11      7.79 o 
   7   3  27      177.75      170.05      7.57 o 
   8   3  27       58.60       49.36      6.09 o 
   1   4  27      477.72      428.38     11.71 o 
   2   4  27      671.35      636.61     14.26 o 
   3   4  27     1136.69     1174.62     18.88 o 
   4   4  27        6.33        4.76      3.81 o 
   5   4  27      513.55      496.87     11.23 o 
   6   4  27      230.60      217.04      8.21 o 
   7   4  27       18.21       18.37      4.04 o 
   8   4  27       16.07       13.17      3.68 o 
   1   5  27     1239.05     1034.65     35.53 o 
   2   5  27     4481.89     4860.90     41.57 o 
   3   5  27     1162.98     1177.24     21.78 o 
   4   5  27     1087.58     1126.36     16.10 o 
   5   5  27      270.39      264.87      9.03 o 
   6   5  27      148.02      151.39      7.72 o 
   7   5  27       34.26       34.06      4.07 o 
   1   6  27      635.86      589.79     13.21 o 
   2   6  27      151.73      166.27      8.12 o 
   3   6  27     1337.97     1377.55     17.68 o 
   4   6  27      148.36      147.89      7.02 o 
   5   6  27      697.31      735.05     13.19 o 
   6   6  27      336.69      351.84      9.16 o 
   7   6  27       42.14       42.25      3.74 o 
   1   7  27     2174.42     2326.87     33.86 o 
   2   7  27      298.59      269.06      9.94 o 
   3   7  27      440.37      422.94      9.92 o 
   4   7  27       19.38       12.81      3.41 o 
   5   7  27      428.00      432.42     12.28 o 
   6   7  27       92.21       92.43      4.55 o 
   1   8  27       40.90       48.80      5.70 o 
   2   8  27       48.94       57.47      5.12 o 
   3   8  27       85.93       92.78      5.80 o 
   4   8  27      124.81      141.54      5.60 o 
   5   8  27      429.85      467.31     10.08 o 
   6   8  27        3.96        4.99      2.76 o 
   1   9  27      501.76      590.55     14.01 o 
   2   9  27      111.30      124.87      6.65 o 
   3   9  27      112.73      105.10      6.53 o 
   4   9  27       79.71       76.79      4.31 o 
   5   9  27      231.46      212.74      9.75 o 
   1  10  27      102.79      105.03      5.89 o 
   2  10  27       59.11       51.30      4.44 o 
   3  10  27       90.92       83.76      5.21 o 
   0   0  28     2682.34     2586.72     61.86 o 
   2   0  28      326.51      260.16     11.75 o 
   4   0  28      268.91      232.63     15.82 o 
   6   0  28      282.17      265.84     14.64 o 
   8   0  28      349.47      343.91     18.88 o 
   0   1  28      508.22      453.21     12.32 o 
   1   1  28     2545.80     2626.10    188.05 o 
   2   1  28      704.80      708.46     13.78 o 
   3   1  28      360.05      306.14      9.53 o 
   4   1  28       25.45       22.56      5.40 o 
   5   1  28      149.16      143.23      7.72 o 
   6   1  28      470.81      529.84     12.83 o 
   7   1  28       40.54       37.90      5.31 o 
   8   1  28      116.88      116.96      8.24 o 
   0   2  28     4230.73     4132.12    118.04 o 
   1   2  28      445.89      536.54     10.42 o 
   2   2  28      692.85      656.83     12.89 o 
   3   2  28      906.67      866.50     15.71 o 
   4   2  28      839.51      837.11     13.89 o 
   5   2  28      378.09      377.74     10.17 o 
   6   2  28      892.94      879.64     15.62 o 
   7   2  28      104.98      120.42      7.73 o 
   8   2  28        0.98        4.14      4.66 o 
   0   3  28     1928.80     1987.37     59.12 o 
   1   3  28      574.90      529.36     12.44 o 
   2   3  28     3925.91     3828.72     30.35 o 
   3   3  28      162.92      170.75      7.34 o 
   4   3  28      247.99      252.72      8.14 o 
   5   3  28      345.12      326.54      9.98 o 
   6   3  28       56.31       47.73      5.33 o 
   7   3  28       82.65       77.04      5.65 o 
   8   3  28      433.37      465.91     13.88 o 
   0   4  28      636.74      557.40     21.93 o 
   1   4  28      889.31      711.32     17.24 o 
   2   4  28      196.76      169.43      8.51 o 
   3   4  28     3067.19     3222.02     23.72 o 
   4   4  28     4254.20     4508.17     36.95 o 
   5   4  28      484.42      471.92     11.54 o 
   6   4  28       33.68       24.05      4.26 o 
   7   4  28      351.85      369.42     11.67 o 
   8   4  28      761.72      879.56     34.55 o 
   0   5  28     1491.89     1478.33     34.93 o 
   1   5  28      807.68      743.51     19.89 o 
   2   5  28      566.81      552.98     14.21 o 
   3   5  28      133.00      131.73      7.65 o 
   4   5  28      926.25      960.75     16.21 o 
   5   5  28        5.33        3.74      3.49 o 
   6   5  28      150.74      133.74      6.24 o 
   7   5  28       12.45        7.88      3.26 o 
   0   6  28     3305.34     3529.67     38.51 o 
   1   6  28      832.86      814.86     15.11 o 
   2   6  28      548.56      539.89     12.54 o 
   3   6  28     3310.84     3428.29     30.26 o 
   4   6  28      977.11     1137.74     16.14 o 
   5   6  28      352.99      377.93      9.39 o 
   6   6  28      209.86      230.60      7.26 o 
   7   6  28      362.44      395.50      7.90 o 
   0   7  28      319.96      300.88     15.03 o 
   1   7  28      450.39      470.70     12.04 o 
   2   7  28       95.01       92.58      6.77 o 
   3   7  28       93.83       93.95      5.67 o 
   4   7  28      251.57      246.64      7.89 o 
   5   7  28       40.67       37.49      3.92 o 
   6   7  28       55.92       68.99      4.01 o 
   0   8  28       16.85       27.36      7.43 o 
   1   8  28      553.30      551.54     14.33 o 
   2   8  28      162.27      153.69      7.49 o 
   3   8  28      217.27      221.19      7.85 o 
   4   8  28      150.26      157.44      6.11 o 
   5   8  28      187.46      194.93      6.52 o 
   6   8  28       13.23        9.60      5.12 o 
   0   9  28      580.04      519.01     18.52 o 
   1   9  28      149.45      158.14      8.19 o 
   2   9  28      126.34      124.44      6.60 o 
   3   9  28       50.49       48.81      5.02 o 
   4   9  28       70.80       65.76      4.20 o 
   0  10  28       37.07       47.33      6.39 o 
   1  10  28      308.57      353.58     11.99 o 
   2  10  28       28.77       27.88      4.03 o 
   3  10  28      253.02      258.21     10.02 o 
   2   0  29     1969.73     1728.20     28.34 o 
   4   0  29      609.88      580.89     19.07 o 
   6   0  29      345.74      350.96     16.07 o 
   8   0  29       91.66       91.37     12.19 o 
   1   1  29      870.94      933.00     13.49 o 
   2   1  29      240.47      219.56      7.44 o 
   3   1  29      279.24      252.62      9.12 o 
   4   1  29      537.81      526.46     12.48 o 
   5   1  29      442.24      438.95     11.89 o 
   6   1  29      225.46      227.56      9.38 o 
   7   1  29       17.19       11.21      4.32 o 
   8   1  29        9.51       13.52      5.19 o 
   1   2  29      223.85      255.57      7.73 o 
   2   2  29     2104.58     1844.31     26.50 o 
   3   2  29     1365.86     1297.16     17.86 o 
   4   2  29      244.30      219.76      8.25 o 
   5   2  29       61.26       54.78      5.23 o 
   6   2  29     1576.73     1680.91     21.15 o 
   7   2  29      464.84      497.48     13.16 o 
   8   2  29       41.18       35.56      5.58 o 
   1   3  29      634.57      609.83     15.67 o 
   2   3  29     2221.65     2159.80     28.47 o 
   3   3  29      212.38      223.87      8.60 o 
   4   3  29       93.95       92.05      5.75 o 
   5   3  29      154.38      151.90      7.20 o 
   6   3  29      484.70      498.64     12.06 o 
   7   3  29      210.04      203.70      7.82 o 
   8   3  29       16.39       24.72      4.95 o 
   1   4  29     2163.75     1948.00     34.91 o 
   2   4  29       90.94      108.67      7.48 o 
   3   4  29     1587.52     1648.46     17.30 o 
   4   4  29      436.45      420.10     10.69 o 
   5   4  29      881.41      850.39     15.66 o 
   6   4  29       83.60       99.03      6.01 o 
   7   4  29       56.85       59.82      5.16 o 
   8   4  29      280.04      284.49     10.84 o 
   1   5  29     1184.61     1192.81     17.67 o 
   2   5  29     2733.59     2805.18     36.76 o 
   3   5  29     1088.59     1074.57     17.35 o 
   4   5  29      181.75      173.50      7.61 o 
   5   5  29      397.50      408.72     10.13 o 
   6   5  29      326.23      327.80     10.08 o 
   7   5  29       84.39       89.22      5.41 o 
   1   6  29      524.28      503.25     12.48 o 
   2   6  29      674.62      699.96     13.96 o 
   3   6  29      372.27      430.82     11.79 o 
   4   6  29      133.78      113.43      6.42 o 
   5   6  29      591.93      585.09     11.22 o 
   6   6  29        7.44        5.14      3.09 o 
   7   6  29      137.43      136.43      5.17 o 
   1   7  29      141.93      142.87      7.66 o 
   2   7  29      105.73      107.55      6.98 o 
   3   7  29      355.59      364.56      9.07 o 
   4   7  29       85.93       82.67      5.59 o 
   5   7  29      511.80      510.56     10.43 o 
   6   7  29      193.87      192.15      5.55 o 
   1   8  29      885.36      906.16     20.59 o 
   2   8  29     1254.48     1281.28     23.77 o 
   3   8  29      269.16      293.52      8.60 o 
   4   8  29       21.24       19.83      3.11 o 
   5   8  29       60.53       70.55      4.25 o 
   1   9  29       32.43       38.03      4.88 o 
   2   9  29       82.11       89.57      6.38 o 
   3   9  29       24.13       27.93      4.23 o 
   4   9  29      127.83      110.34      4.87 o 
   1  10  29      516.31      573.00     11.34 o 
   2  10  29      653.62      688.19     12.74 o 
   3  10  29      190.28      176.14      8.26 o 
   0   0  30      810.04      730.90     22.77 o 
   2   0  30     2416.42     2387.93     44.38 o 
   4   0  30      742.15      741.07     19.59 o 
   6   0  30      130.11      109.80     10.39 o 
   8   0  30       19.64       25.31      9.13 o 
   0   1  30    11257.79    11009.36     98.29 o 
   1   1  30      189.20      198.21      7.82 o 
   2   1  30       13.90       14.95      3.61 o 
   3   1  30      324.59      300.57     10.11 o 
   4   1  30     9879.70    10340.86     56.17 o 
   5   1  30       64.66       69.20      6.10 o 
   6   1  30       42.85       50.71      5.58 o 
   7   1  30       82.89       80.04      6.34 o 
   8   1  30      631.50      681.77     14.01 o 
   0   2  30       47.85       48.39      7.93 o 
   1   2  30      136.66      134.68      7.02 o 
   2   2  30       14.21       18.72      3.84 o 
   3   2  30      135.09      133.99      7.68 o 
   4   2  30      288.71      287.82      9.23 o 
   5   2  30      214.47      202.30      8.15 o 
   6   2  30      744.20      764.79     25.49 o 
   7   2  30      151.77      164.42      8.48 o 
   8   2  30       10.59        4.35      4.51 o 
   0   3  30     8478.47     7968.18    134.04 o 
   1   3  30      597.09      507.05     14.71 o 
   2   3  30      265.80      233.92      8.61 o 
   3   3  30      227.93      249.50      8.29 o 
   4   3  30     5804.95     6186.77     35.35 o 
   5   3  30     1196.87     1235.02     16.70 o 
   6   3  30       19.13       19.58      4.43 o 
   7   3  30      115.52      110.28      6.30 o 
   8   3  30      329.04      343.87     11.87 o 
   0   4  30      407.06      374.78     18.78 o 
   1   4  30     1191.27     1009.73     28.35 o 
   2   4  30     1454.04     1655.51     25.30 o 
   3   4  30     1688.85     1798.50     18.90 o 
   4   4  30     1445.63     1527.37     18.71 o 
   5   4  30       62.80       69.99      5.67 o 
   6   4  30       97.90      106.60      6.16 o 
   7   4  30        9.35        5.36      3.34 o 
   0   5  30      122.44      123.57     11.11 o 
   1   5  30      904.24      911.42     15.94 o 
   2   5  30      119.16      119.96      7.59 o 
   3   5  30     1868.72     1911.20     23.47 o 
   4   5  30      604.53      635.44     12.62 o 
   5   5  30      204.80      235.47      8.09 o 
   6   5  30      160.76      158.55      6.75 o 
   7   5  30      485.95      521.88     11.22 o 
   0   6  30     3304.77     3399.82     37.48 o 
   1   6  30      150.53      150.00      8.16 o 
   2   6  30       40.71       43.99      5.25 o 
   3   6  30      524.77      523.48     11.92 o 
   4   6  30       34.11       28.60      4.43 o 
   5   6  30       70.04       76.00      5.33 o 
   6   6  30      167.15      146.99      6.01 o 
   7   6  30       33.89       25.60      3.22 o 
   0   7  30     1285.33     1352.44     27.62 o 
   1   7  30      819.60      808.51     20.32 o 
   2   7  30      107.37      100.40      6.82 o 
   3   7  30      818.90      854.55     13.77 o 
   4   7  30      219.03      207.25      7.64 o 
   5   7  30      148.51      150.50      6.35 o 
   6   7  30       44.54       41.01      3.54 o 
   0   8  30       14.33       28.13      6.52 o 
   1   8  30      296.28      305.43     10.28 o 
   2   8  30       35.31       46.71      5.15 o 
   3   8  30       95.77       89.06      5.76 o 
   4   8  30       16.53       17.65      3.04 o 
   5   8  30      231.28      235.53      6.72 o 
   0   9  30      299.12      308.39     14.07 o 
   1   9  30      471.43      456.93     11.47 o 
   2   9  30       38.27       36.58      4.57 o 
   3   9  30      168.53      177.27      7.31 o 
   4   9  30        5.94        3.94      3.63 o 
   0  10  30      169.38      163.11      9.38 o 
   1  10  30       74.13       80.08      4.87 o 
   2  10  30       22.20       19.78      3.47 o 
   2   0  31      904.28      834.64     74.17 o 
   4   0  31     2128.74     2294.70     33.54 o 
   6   0  31      310.20      323.42     15.45 o 
   8   0  31       49.06       54.02      8.38 o 
   1   1  31       56.08       62.90      5.27 o 
   2   1  31     6921.89     6945.67     51.60 o 
   3   1  31     1308.25     1195.08     24.53 o 
   4   1  31      448.53      477.69     11.87 o 
   5   1  31       59.55       51.80      5.64 o 
   6   1  31      491.88      435.19     11.84 o 
   7   1  31      561.86      575.00     13.07 o 
   8   1  31      150.60      132.95      7.30 o 
   1   2  31      435.38      350.54     13.50 o 
   2   2  31     1143.44     1002.18     15.29 o 
   3   2  31      181.98      170.78      7.76 o 
   4   2  31     1675.89     1653.77     19.65 o 
   5   2  31      206.17      193.26      8.04 o 
   6   2  31     1259.27     1322.60     17.90 o 
   7   2  31       54.68       53.00      5.83 o 
   8   2  31       26.02       24.55      5.10 o 
   1   3  31      184.03      149.71     11.00 o 
   2   3  31      169.91      161.14      7.82 o 
   3   3  31      133.20      140.13      6.67 o 
   4   3  31      498.17      463.50     10.39 o 
   5   3  31     1996.60     2007.86     20.69 o 
   6   3  31      647.34      647.46     13.38 o 
   7   3  31      372.73      367.39      9.52 o 
   8   3  31      140.92      126.45      8.25 o 
   1   4  31      173.19      168.04     15.84 o 
   2   4  31     6428.63     6869.37     54.01 o 
   3   4  31     1422.63     1489.38     16.68 o 
   4   4  31      128.71      111.09      6.14 o 
   5   4  31       93.56      115.80      6.63 o 
   6   4  31      327.66      334.57      9.24 o 
   7   4  31       46.92       57.38      4.77 o 
   1   5  31      822.26      819.86     15.82 o 
   2   5  31     5355.04     5643.41     43.82 o 
   3   5  31      234.79      229.93      8.90 o 
   4   5  31       24.28       20.54      4.28 o 
   5   5  31      168.44      178.88      7.25 o 
   6   5  31      297.44      296.31      8.39 o 
   7   5  31      114.03      117.03      6.07 o 
   1   6  31     1829.16     1899.91     29.02 o 
   2   6  31      255.10      208.43      8.31 o 
   3   6  31      999.31     1040.46     15.89 o 
   4   6  31      194.92      220.55      7.95 o 
   5   6  31       37.57       46.14      4.57 o 
   6   6  31        2.68        5.17      2.82 o 
   1   7  31      672.78      672.77     13.94 o 
   2   7  31      152.94      136.09      7.96 o 
   3   7  31      355.80      365.04      9.44 o 
   4   7  31      179.33      179.50      7.05 o 
   5   7  31       68.17       63.45      4.50 o 
   6   7  31      137.58      139.09      4.82 o 
   1   8  31      149.93      138.19      7.58 o 
   2   8  31       65.45       66.05      5.51 o 
   3   8  31       79.66       95.24      5.99 o 
   4   8  31       11.85       18.96      3.53 o 
   5   8  31      661.36      719.58     12.32 o 
   1   9  31      573.84      596.40     15.72 o 
   2   9  31       60.57       54.33      5.04 o 
   3   9  31      184.87      181.92      7.05 o 
   4   9  31      129.65      121.77      6.86 o 
   1  10  31       82.02       67.65      4.55 o 
   2  10  31       58.79       51.13      4.83 o 
   0   0  32     1729.81     1504.23     32.93 o 
   2   0  32      135.78       99.70     12.37 o 
   4   0  32     2493.95     2550.00     37.04 o 
   6   0  32     1904.50     1865.85     33.93 o 
   8   0  32      716.90      756.42     19.43 o 
   0   1  32     1062.12     1022.87     19.26 o 
   1   1  32      124.14      134.56      7.12 o 
   2   1  32      193.39      157.26      8.66 o 
   3   1  32      824.24      811.71     20.56 o 
   4   1  32     1120.96     1088.30     16.93 o 
   5   1  32       46.39       41.38      5.50 o 
   6   1  32      228.48      197.23      8.71 o 
   7   1  32      115.02      117.48      6.75 o 
   8   1  32        2.14        4.46      4.13 o 
   0   2  32     4796.90     4455.04     60.28 o 
   1   2  32     1180.62     1023.72     17.60 o 
   2   2  32      325.89      302.05     10.03 o 
   3   2  32      518.76      518.45     10.49 o 
   4   2  32      840.04      862.66     14.07 o 
   5   2  32      719.42      718.38     13.41 o 
   6   2  32      232.87      219.03      8.55 o 
   7   2  32       13.89       13.96      4.55 o 
   8   2  32      119.71      112.33      7.05 o 
   0   3  32     1337.47     1297.85     71.89 o 
   1   3  32      241.93      225.70     10.96 o 
   2   3  32     2829.46     2871.66     38.12 o 
   3   3  32      159.82      169.25      7.18 o 
   4   3  32      425.98      401.15      9.82 o 
   5   3  32      685.68      711.80     12.14 o 
   6   3  32       54.11       49.67      5.20 o 
   7   3  32        6.13        5.26      3.42 o 
   8   3  32       61.21       62.56      6.25 o 
   0   4  32     3808.26     4151.74     85.44 o 
   1   4  32      476.62      437.37     11.84 o 
   2   4  32      277.86      280.41     10.35 o 
   3   4  32      121.17      127.13      6.30 o 
   4   4  32     1363.51     1424.63     17.23 o 
   5   4  32      272.77      267.92      8.99 o 
   6   4  32      129.02      120.34      6.08 o 
   7   4  32      211.66      212.34      7.16 o 
   0   5  32       48.09       57.71      8.60 o 
   1   5  32     1774.36     1769.52     23.58 o 
   2   5  32     1427.03     1447.94     18.69 o 
   3   5  32      166.88      177.66      7.96 o 
   4   5  32      120.83      114.81      6.45 o 
   5   5  32      142.55      136.11      6.46 o 
   6   5  32      281.14      274.11      7.92 o 
   7   5  32        0.58        0.86      2.82 o 
   0   6  32     1642.80     1768.77     26.96 o 
   1   6  32      614.84      597.93     12.47 o 
   2   6  32       57.08       50.73      5.95 o 
   3   6  32      503.69      514.02     12.62 o 
   4   6  32      660.52      677.99     11.59 o 
   5   6  32      126.10      121.91      6.08 o 
   6   6  32      126.60      126.12      5.22 o 
   0   7  32      939.46      997.53     19.64 o 
   1   7  32       71.45       70.79      5.86 o 
   2   7  32      137.05      144.75      7.89 o 
   3   7  32      403.05      400.96     11.45 o 
   4   7  32      529.21      505.06     13.62 o 
   5   7  32      125.67      117.82      5.70 o 
   6   7  32       59.81       61.03      4.21 o 
   0   8  32       93.89       75.21      7.83 o 
   1   8  32      734.81      768.12     14.59 o 
   2   8  32       29.42       25.21      4.17 o 
   3   8  32      519.47      538.21     11.18 o 
   4   8  32        7.44        8.99      3.40 o 
   5   8  32      352.85      353.46      7.69 o 
   0   9  32       30.48       29.09      6.37 o 
   1   9  32       44.18       39.10      4.31 o 
   2   9  32       21.35       17.76      3.80 o 
   3   9  32       20.26       14.59      3.42 o 
   4   9  32      171.05      168.46      9.21 o 
   0  10  32       77.32       82.03      8.53 o 
   1  10  32      423.45      382.98      9.26 o 
   2  10  32      109.97      107.48      6.90 o 
   2   0  33     7774.07     6802.27     80.46 o 
   4   0  33       17.32       14.97      6.27 o 
   6   0  33      642.32      681.94     21.08 o 
   8   0  33      287.04      318.28     13.09 o 
   1   1  33       15.43       17.71      4.29 o 
   2   1  33     2153.45     1980.75     33.84 o 
   3   1  33       51.73       50.84      5.29 o 
   4   1  33       26.46       23.44      4.72 o 
   5   1  33      145.99      139.68      8.40 o 
   6   1  33      160.21      133.58      7.48 o 
   7   1  33        0.81        1.22      3.66 o 
   8   1  33      192.74      184.32      9.48 o 
   1   2  33     2130.81     1933.58     28.16 o 
   2   2  33     7252.32     6582.00     58.45 o 
   3   2  33     1242.79     1193.96     15.17 o 
   4   2  33      324.98      366.77      9.82 o 
   5   2  33      661.43      672.08     12.54 o 
   6   2  33     1699.52     1881.00     23.33 o 
   7   2  33      117.47      117.00      6.76 o 
   8   2  33       86.60       91.65      6.35 o 
   1   3  33     2071.96     1799.38     69.60 o 
   2   3  33      283.87      277.35      9.71 o 
   3   3  33       94.77      103.89      6.01 o 
   4   3  33      117.82       97.56      5.77 o 
   5   3  33      153.07      155.53      6.72 o 
   6   3  33      159.71      157.97      7.34 o 
   7   3  33        3.62       -0.13      3.68 o 
   1   4  33     1489.52     1487.64     26.82 o 
   2   4  33      380.22      366.37     11.74 o 
   3   4  33      305.43      296.73      8.58 o 
   4   4  33       36.47       33.94      4.14 o 
   5   4  33      151.17      140.10      6.93 o 
   6   4  33      442.68      491.35     10.95 o 
   7   4  33      129.68      126.78      5.70 o 
   1   5  33     1050.91     1025.33     17.18 o 
   2   5  33      154.60      162.90      7.94 o 
   3   5  33       16.62       18.92      4.52 o 
   4   5  33        6.56        6.55      3.71 o 
   5   5  33      185.55      190.17      7.18 o 
   6   5  33      257.95      286.23      8.51 o 
   7   5  33      319.93      338.86      8.93 o 
   1   6  33      103.50      114.67      6.63 o 
   2   6  33      180.43      169.24      8.63 o 
   3   6  33      473.54      451.99     12.34 o 
   4   6  33       12.07        6.27      3.52 o 
   5   6  33      364.35      374.11      8.76 o 
   6   6  33       76.28       71.94      4.22 o 
   1   7  33      954.39      952.46     15.61 o 
   2   7  33      374.89      380.80     11.06 o 
   3   7  33      252.46      241.19      9.76 o 
   4   7  33      291.76      267.57      8.27 o 
   5   7  33      667.59      681.28     18.28 o 
   6   7  33      408.89      400.81     11.40 o 
   1   8  33      760.76      799.29     16.26 o 
   2   8  33     1228.44     1256.49     18.37 o 
   3   8  33      201.03      184.23      6.94 o 
   4   8  33        0.52        1.92      3.07 o 
   5   8  33      276.60      299.24     12.99 o 
   1   9  33      414.19      433.26     10.50 o 
   2   9  33       11.93        8.71      3.34 o 
   3   9  33      261.89      258.56      9.20 o 
   1  10  33      312.02      297.20      7.82 o 
   0   0  34       40.76       53.09     12.97 o 
   2   0  34      117.20      105.99     12.91 o 
   4   0  34      712.13      703.97     21.43 o 
   6   0  34     1023.44     1094.99     25.99 o 
   8   0  34       48.21       43.64     10.95 o 
   0   1  34     4741.36     4319.94     58.36 o 
   1   1  34      402.48      346.33     10.61 o 
   2   1  34      834.92      773.94     16.97 o 
   3   1  34      935.52      855.86     14.20 o 
   4   1  34      223.46      221.30      8.90 o 
   5   1  34      761.44      790.41     15.51 o 
   6   1  34      638.90      685.25     14.04 o 
   7   1  34      133.62      126.39      6.66 o 
   8   1  34      755.48      897.14     21.98 o 
   0   2  34        5.79        1.59      6.75 o 
   1   2  34      445.71      432.75     14.12 o 
   2   2  34     2070.57     2131.43     20.74 o 
   3   2  34      795.62      862.00     13.66 o 
   4   2  34     2923.35     3058.24     26.13 o 
   5   2  34      192.93      184.42      7.47 o 
   6   2  34      490.00      483.11     11.27 o 
   7   2  34       27.88       35.28      4.79 o 
   0   3  34     7808.76     8082.54     89.17 o 
   1   3  34     2414.67     2519.69     53.47 o 
   2   3  34      119.32      137.52      7.39 o 
   3   3  34       27.39       33.65      4.62 o 
   4   3  34     1351.01     1427.69     16.91 o 
   5   3  34      218.08      222.26      7.55 o 
   6   3  34      117.97      124.12      6.60 o 
   7   3  34       17.05       15.38      4.20 o 
   0   4  34      195.21      175.62     17.49 o 
   1   4  34     2811.48     2818.61     36.45 o 
   2   4  34     1434.22     1468.39     21.21 o 
   3   4  34      198.27      216.53      7.64 o 
   4   4  34     1650.38     1599.76     59.87 o 
   5   4  34       18.54       14.68      3.95 o 
   6   4  34       86.01       90.05      5.76 o 
   7   4  34       12.63       10.96      3.06 o 
   0   5  34      368.03      358.57     15.87 o 
   1   5  34     1086.37     1105.16     17.62 o 
   2   5  34      783.76      833.93     14.96 o 
   3   5  34      416.63      406.70     10.38 o 
   4   5  34      108.64      109.65      6.27 o 
   5   5  34      135.27      148.12      6.64 o 
   6   5  34       61.57       61.07      4.52 o 
   7   5  34      596.34      630.60     14.99 o 
   0   6  34      631.14      601.41     16.22 o 
   1   6  34      924.61      949.02     15.04 o 
   2   6  34       95.37       88.79      6.83 o 
   3   6  34      598.01      601.20     15.29 o 
   4   6  34      168.25      154.80      7.33 o 
   5   6  34        9.15       13.12      3.24 o 
   6   6  34       17.92       19.02      3.00 o 
   0   7  34     2794.52     2964.93     32.17 o 
   1   7  34      623.19      650.52     12.98 o 
   2   7  34       81.33       78.14      5.97 o 
   3   7  34      524.84      502.78     15.29 o 
   4   7  34        3.37        2.74      3.28 o 
   5   7  34      292.22      301.04      7.60 o 
   0   8  34       45.60       48.89      6.71 o 
   1   8  34      120.08      124.55      7.48 o 
   2   8  34      290.05      271.75     11.13 o 
   3   8  34       43.46       43.73      4.87 o 
   4   8  34      149.97      153.95      6.80 o 
   0   9  34        1.33        1.30      4.37 o 
   1   9  34      727.37      749.71     12.96 o 
   2   9  34       29.55       26.70      3.80 o 
   3   9  34      437.34      445.86     11.03 o 
   0  10  34       29.01       30.24      5.54 o 
   2   0  35     5615.61     5734.50    103.13 o 
   4   0  35     4453.40     4564.27     82.44 o 
   6   0  35       62.48       61.17      8.34 o 
   1   1  35     1185.27     1077.22     19.67 o 
   2   1  35     2072.18     2191.42     25.10 o 
   3   1  35      465.41      455.71     10.74 o 
   4   1  35      419.24      398.78     11.21 o 
   5   1  35     1053.12     1080.02     17.75 o 
   6   1  35      413.98      405.00     10.51 o 
   7   1  35      218.16      222.74      7.83 o 
   1   2  35      302.37      307.39     11.62 o 
   2   2  35      323.99      389.66     11.86 o 
   3   2  35      349.87      374.02      9.49 o 
   4   2  35      201.26      187.41      7.71 o 
   5   2  35      179.51      170.31      7.25 o 
   6   2  35      735.82      828.25     13.94 o 
   7   2  35      143.21      158.68      7.21 o 
   1   3  35     1242.04     1296.05     22.25 o 
   2   3  35        2.86        2.99      4.07 o 
   3   3  35      131.58      121.91      6.36 o 
   4   3  35      160.49      160.51      6.88 o 
   5   3  35      168.62      176.99      7.13 o 
   6   3  35      869.72      898.73     14.39 o 
   7   3  35        1.98        1.34      3.68 o 
   1   4  35     1760.27     1761.68     30.48 o 
   2   4  35      870.56      908.63     17.31 o 
   3   4  35      310.47      315.04      9.35 o 
   4   4  35       26.45       31.74      4.10 o 
   5   4  35      327.74      312.42     10.34 o 
   6   4  35      383.11      410.03      9.92 o 
   7   4  35       77.36       79.74      5.66 o 
   1   5  35     2715.05     2878.91     33.56 o 
   2   5  35      621.78      644.99     13.43 o 
   3   5  35      510.48      519.46     12.85 o 
   4   5  35       72.05       74.08      5.65 o 
   5   5  35      169.74      175.09      7.03 o 
   6   5  35        5.24        5.57      3.00 o 
   1   6  35     1107.48     1115.75     17.51 o 
   2   6  35      103.64       94.40      6.90 o 
   3   6  35      959.11      962.61     18.48 o 
   4   6  35       37.85       35.27      4.58 o 
   5   6  35      304.96      295.25      7.59 o 
   6   6  35       17.83       14.47      2.74 o 
   1   7  35       75.99       73.93      5.52 o 
   2   7  35        0.50        0.46      3.85 o 
   3   7  35      460.62      462.03     16.72 o 
   4   7  35      146.73      151.14      6.89 o 
   5   7  35      250.84      253.84      6.79 o 
   1   8  35      113.35      110.38      7.18 o 
   2   8  35       18.49       13.61      3.51 o 
   3   8  35        6.23        3.00      3.29 o 
   4   8  35       10.90       15.11      3.40 o 
   1   9  35      381.41      419.74      9.57 o 
   2   9  35       77.91       73.01      4.76 o 
   3   9  35       55.26       41.11      4.48 o 
   0   0  36    22364.46    20482.45    192.08 o 
   2   0  36     1080.00     1049.99     31.71 o 
   4   0  36      622.77      617.53     19.06 o 
   6   0  36       18.78       20.15      6.49 o 
   0   1  36     2091.10     1932.84    121.37 o 
   1   1  36      674.07      679.45     12.32 o 
   2   1  36     1503.71     1493.62     18.21 o 
   3   1  36      262.11      251.21      8.55 o 
   4   1  36      191.93      172.77      7.73 o 
   5   1  36     1083.25     1045.85     16.62 o 
   6   1  36      399.23      435.90     10.56 o 
   7   1  36       48.04       49.22      4.67 o 
   0   2  36     1875.33     1825.87     36.80 o 
   1   2  36      831.11      861.61     15.65 o 
   2   2  36      640.84      588.78     12.88 o 
   3   2  36      227.58      228.79      7.88 o 
   4   2  36       30.46       38.71      4.77 o 
   5   2  36      242.66      222.11      7.87 o 
   6   2  36      141.59      157.96      7.11 o 
   7   2  36      204.71      204.74      9.52 o 
   0   3  36       10.66       11.95      7.55 o 
   1   3  36      326.49      307.53     12.18 o 
   2   3  36       27.25       19.32      4.54 o 
   3   3  36      141.84      144.96      7.26 o 
   4   3  36        7.84       10.91      3.60 o 
   5   3  36       13.74       10.40      3.55 o 
   6   3  36      776.46      817.52     12.71 o 
   7   3  36        5.42        3.80      3.70 o 
   0   4  36     3163.06     3222.13     54.76 o 
   1   4  36      870.72      855.61     18.23 o 
   2   4  36      524.25      497.15     13.15 o 
   3   4  36      773.42      792.79     13.52 o 
   4   4  36      269.13      278.28      8.21 o 
   5   4  36      256.34      255.57      8.35 o 
   6   4  36       76.30       79.57      5.39 o 
   7   4  36      352.57      346.57     10.47 o 
   0   5  36      113.45      117.45     12.39 o 
   1   5  36      911.25      918.86     16.69 o 
   2   5  36       35.44       35.00      5.00 o 
   3   5  36       23.03       30.64      4.66 o 
   4   5  36       22.93       16.56      4.07 o 
   5   5  36       70.06       63.45      4.96 o 
   6   5  36       52.26       60.06      4.03 o 
   0   6  36      689.67      706.93     23.26 o 
   1   6  36      209.68      205.39      8.70 o 
   2   6  36      329.26      339.36     10.89 o 
   3   6  36     1686.44     1755.94     28.43 o 
   4   6  36     1120.42     1136.01     18.13 o 
   5   6  36      156.36      157.96      5.95 o 
   6   6  36       62.55       50.07      3.90 o 
   0   7  36       66.53       76.69      6.90 o 
   1   7  36       21.60       27.06      4.14 o 
   2   7  36      123.13      119.92      7.92 o 
   3   7  36      269.59      248.49      9.23 o 
   4   7  36      129.49      115.52      6.34 o 
   5   7  36        4.53        6.32      2.79 o 
   0   8  36      392.30      417.51     13.31 o 
   1   8  36      220.20      235.80      8.78 o 
   2   8  36       63.58       54.82      4.44 o 
   3   8  36      275.61      258.21      8.26 o 
   4   8  36       76.76       82.05      4.92 o 
   0   9  36        0.79        3.48      4.46 o 
   1   9  36        9.32        7.18      3.25 o 
   2   9  36        4.76        3.78      3.35 o 
   2   0  37      983.00      924.72     24.71 o 
   4   0  37      289.55      259.99     13.41 o 
   6   0  37      169.72      146.65     10.02 o 
   1   1  37      160.74      170.68      8.64 o 
   2   1  37      382.92      362.82     10.53 o 
   3   1  37      397.14      391.43     10.01 o 
   4   1  37      509.17      459.81     11.38 o 
   5   1  37      118.54      114.77      6.83 o 
   6   1  37       70.61       57.95      5.09 o 
   7   1  37       18.53       22.29      3.71 o 
   1   2  37      786.58      787.70     15.01 o 
   2   2  37      371.14      356.37     10.21 o 
   3   2  37      392.24      422.24     10.07 o 
   4   2  37      111.13       97.82      6.06 o 
   5   2  37        4.26        1.58      3.32 o 
   6   2  37       60.49       58.30      5.03 o 
   7   2  37       54.73       48.27      4.83 o 
   1   3  37     2554.18     2563.44     36.02 o 
   2   3  37      874.46      900.48     15.48 o 
   3   3  37      143.97      130.53      6.70 o 
   4   3  37       96.69      101.96      5.73 o 
   5   3  37      149.72      157.91      6.62 o 
   6   3  37       10.21        8.50      3.43 o 
   7   3  37       13.99       16.91      3.71 o 
   1   4  37     2103.13     2143.86     28.04 o 
   2   4  37       74.52       74.45      6.11 o 
   3   4  37      402.21      394.12     10.03 o 
   4   4  37      142.86      133.29      6.15 o 
   5   4  37      439.47      438.60     10.18 o 
   6   4  37       79.73       79.52      5.14 o 
   7   4  37       31.87       32.19      8.97 o 
   1   5  37       81.45       77.09      6.20 o 
   2   5  37       26.20       26.63      4.64 o 
   3   5  37      232.61      206.38      8.09 o 
   4   5  37      173.30      161.88      7.19 o 
   5   5  37      252.13      259.67      7.74 o 
   6   5  37        8.70        7.97      2.77 o 
   1   6  37      230.15      233.77      8.86 o 
   2   6  37      347.88      407.31     10.30 o 
   3   6  37      742.36      749.56     16.31 o 
   4   6  37       35.89       32.23      4.28 o 
   5   6  37      328.71      324.88      7.37 o 
   1   7  37       46.35       47.52      4.67 o 
   2   7  37      878.56      941.94     17.64 o 
   3   7  37       63.01       60.83      5.47 o 
   4   7  37        3.52        2.34      3.16 o 
   5   7  37      422.04      458.90      8.99 o 
   1   8  37       22.06       21.44      4.16 o 
   2   8  37       18.63       14.28      4.40 o 
   3   8  37      124.91      117.84      6.09 o 
   4   8  37      125.11      122.47      5.34 o 
   1   9  37      509.97      522.65     10.65 o 
   2   9  37        1.22       -0.80      3.58 o 
   0   0  38      164.52      145.10     14.57 o 
   2   0  38      604.49      658.60     20.95 o 
   4   0  38      311.82      314.25     13.18 o 
   6   0  38      988.86     1007.69     59.45 o 
   0   1  38     2792.92     2804.37     39.31 o 
   1   1  38      167.06      150.08      8.25 o 
   2   1  38      700.90      707.36     13.80 o 
   3   1  38      287.32      267.58      8.47 o 
   4   1  38     1118.21     1069.33     16.48 o 
   5   1  38      162.61      160.10      7.66 o 
   6   1  38      413.43      380.07      9.82 o 
   7   1  38       26.64       29.62      3.77 o 
   0   2  38      512.77      485.47     20.88 o 
   1   2  38       72.74       75.45      6.51 o 
   2   2  38      560.18      491.74     12.29 o 
   3   2  38      783.92      823.19     15.06 o 
   4   2  38       84.96       75.76      5.49 o 
   5   2  38       26.50       17.79      3.78 o 
   6   2  38       82.51       81.70      5.40 o 
   7   2  38       21.29       20.85      4.07 o 
   0   3  38      316.39      315.40     17.49 o 
   1   3  38     2841.43     2868.34     39.85 o 
   2   3  38       35.03       29.53      4.92 o 
   3   3  38      236.36      220.28      8.11 o 
   4   3  38     1944.29     2120.79     23.27 o 
   5   3  38      181.05      173.91      6.72 o 
   6   3  38       93.67       97.36      5.37 o 
   7   3  38      151.32      143.65      6.96 o 
   0   4  38      372.16      365.56     19.96 o 
   1   4  38     1283.36     1271.98     28.18 o 
   2   4  38      150.02      144.43      7.54 o 
   3   4  38       93.29       87.53      6.08 o 
   4   4  38       61.87       66.30      4.77 o 
   5   4  38       72.59       74.16      5.19 o 
   6   4  38       19.30       16.58      3.54 o 
   0   5  38     2312.01     2381.06     45.55 o 
   1   5  38      440.23      412.53     34.38 o 
   2   5  38      106.79      112.64      6.56 o 
   3   5  38     1005.18      995.87     15.15 o 
   4   5  38     1502.16     1568.85     17.04 o 
   5   5  38      236.44      229.28      6.50 o 
   6   5  38        4.84        2.55      2.72 o 
   0   6  38       71.69       45.12     20.43 o 
   1   6  38      146.58      154.43      7.51 o 
   2   6  38       20.97       25.44      4.26 o 
   3   6  38      115.60      133.56      7.76 o 
   4   6  38        1.85        0.32      3.24 o 
   5   6  38       77.05       73.61      4.64 o 
   0   7  38      353.07      368.83     12.83 o 
   1   7  38      110.02      107.09      6.50 o 
   2   7  38       24.87       25.84      4.74 o 
   3   7  38      411.96      426.10     10.91 o 
   4   7  38        3.59        4.14      3.12 o 
   0   8  38        9.62        7.89      4.91 o 
   1   8  38      219.85      215.83      7.88 o 
   2   8  38       58.73       74.26      5.25 o 
   3   8  38        4.00        7.86      3.02 o 
   0   9  38      424.68      439.90     15.52 o 
   1   9  38      565.42      630.08     18.91 o 
   2   0  39      560.81      530.80     23.77 o 
   4   0  39      361.41      363.40     15.06 o 
   6   0  39      130.26      132.20      9.27 o 
   1   1  39        9.10       17.14      4.87 o 
   2   1  39     1130.61     1151.43     17.34 o 
   3   1  39      142.77      126.26      6.91 o 
   4   1  39     1044.55      942.05     15.49 o 
   5   1  39      381.57      408.99     10.80 o 
   6   1  39      218.32      210.34      7.28 o 
   7   1  39       49.92       48.27      3.95 o 
   1   2  39      912.23      836.97     15.63 o 
   2   2  39       29.39       23.51      4.88 o 
   3   2  39     1280.11     1365.10     16.92 o 
   4   2  39      318.38      280.92      8.68 o 
   5   2  39       15.76       12.06      3.50 o 
   6   2  39      702.18      768.79     12.58 o 
   7   2  39       95.95      103.91      5.83 o 
   1   3  39     1017.50      968.60     19.14 o 
   2   3  39      119.63      136.24      7.27 o 
   3   3  39      200.05      182.84      7.33 o 
   4   3  39      197.17      214.92      7.38 o 
   5   3  39       21.85       15.07      3.47 o 
   6   3  39     1236.66     1350.04     16.77 o 
   1   4  39      175.23      191.56      9.97 o 
   2   4  39      639.89      607.80     13.89 o 
   3   4  39      371.99      330.01      9.41 o 
   4   4  39       24.77       21.46      3.69 o 
   5   4  39       91.54       88.11      5.34 o 
   6   4  39       35.80       37.96      3.86 o 
   1   5  39      608.34      640.44     16.14 o 
   2   5  39       90.86       77.51      5.65 o 
   3   5  39      396.38      404.13     10.01 o 
   4   5  39       17.69       11.14      3.38 o 
   5   5  39      241.76      238.91      6.66 o 
   6   5  39       36.68       33.02      3.27 o 
   1   6  39      525.63      559.03     11.80 o 
   2   6  39       16.18       16.11      3.85 o 
   3   6  39      288.13      323.67     10.37 o 
   4   6  39        5.06        3.21      3.34 o 
   5   6  39        5.73        6.03      2.81 o 
   1   7  39      341.76      328.84      9.45 o 
   2   7  39       62.36       65.11      5.73 o 
   3   7  39      184.42      207.81      8.16 o 
   4   7  39       19.04       18.20      3.50 o 
   1   8  39      251.50      256.36      9.82 o 
   2   8  39        9.57       11.14      3.30 o 
   3   8  39       88.90       90.81      4.93 o 
   0   0  40      764.48      755.27     27.44 o 
   2   0  40       12.39       10.09      6.66 o 
   4   0  40     1250.96     1234.43     23.67 o 
   6   0  40      827.68      903.90     19.18 o 
   0   1  40     1309.54     1207.03     27.60 o 
   1   1  40       29.38       23.38      5.02 o 
   2   1  40       96.19       91.22      6.66 o 
   3   1  40      337.80      321.61      9.53 o 
   4   1  40     1186.73     1254.79     17.55 o 
   5   1  40      200.33      187.47      7.58 o 
   6   1  40       29.70       34.17      4.02 o 
   7   1  40       65.06       73.08      4.66 o 
   0   2  40      655.96      509.71     20.99 o 
   1   2  40      794.93      812.14     15.10 o 
   2   2  40      194.66      179.44      8.23 o 
   3   2  40      688.32      697.56     12.41 o 
   4   2  40     1733.47     1779.73     18.71 o 
   5   2  40       36.32       23.62      3.71 o 
   6   2  40       61.50       60.67      4.48 o 
   7   2  40      150.60      164.11      6.88 o 
   0   3  40       43.33       30.02      8.02 o 
   1   3  40      392.16      364.52     12.66 o 
   2   3  40      653.58      662.81     13.23 o 
   3   3  40       16.00       16.84      3.88 o 
   4   3  40      215.94      216.07      7.10 o 
   5   3  40      174.66      185.30      6.63 o 
   6   3  40       78.74       97.79      5.98 o 
   0   4  40       90.10       79.56     12.98 o 
   1   4  40      224.88      202.20      9.87 o 
   2   4  40     1013.35     1050.12     17.54 o 
   3   4  40      320.73      320.98      8.69 o 
   4   4  40      467.36      481.17      9.15 o 
   5   4  40      201.03      206.33      7.90 o 
   6   4  40       67.09       66.35      3.98 o 
   0   5  40      516.59      505.47     21.11 o 
   1   5  40      315.06      319.43     11.62 o 
   2   5  40      777.99      774.38     15.86 o 
   3   5  40       82.88       86.72      5.54 o 
   4   5  40      246.26      260.39      7.31 o 
   5   5  40        5.81        1.68      2.78 o 
   0   6  40      235.10      232.54     14.44 o 
   1   6  40      259.90      263.42      8.55 o 
   2   6  40      797.50      826.48     13.20 o 
   3   6  40      702.68      821.39     15.22 o 
   4   6  40        7.02        6.68      3.50 o 
   5   6  40       51.64       47.40      4.05 o 
   0   7  40       23.69       21.97      5.04 o 
   1   7  40      156.66      173.76      7.31 o 
   2   7  40      382.30      409.35     10.91 o 
   3   7  40      199.74      205.84      7.71 o 
   4   7  40       66.10       61.31      4.56 o 
   0   8  40      149.02      147.50      9.40 o 
   1   8  40      291.25      281.11      9.56 o 
   2   8  40       32.26       26.33      3.68 o 
   3   8  40      157.24      160.00      6.80 o 
   2   0  41     2671.93     2528.88     39.99 o 
   4   0  41      365.73      373.65     13.69 o 
   6   0  41       53.92       59.71      6.67 o 
   1   1  41       15.90       11.05      4.56 o 
   2   1  41     1056.73     1059.55     18.10 o 
   3   1  41      336.38      302.95      9.39 o 
   4   1  41       23.54       18.69      4.13 o 
   5   1  41       85.55       84.44      5.49 o 
   6   1  41      309.28      321.28      8.06 o 
   1   2  41      683.25      671.42     15.63 o 
   2   2  41      147.66      119.92      7.14 o 
   3   2  41      157.73      148.53      6.65 o 
   4   2  41       79.88       77.48      5.23 o 
   5   2  41       15.70       14.65      3.72 o 
   6   2  41      107.38      119.76      5.41 o 
   1   3  41      364.14      332.92     12.03 o 
   2   3  41      979.31      994.48     17.13 o 
   3   3  41       68.52       70.67      5.36 o 
   4   3  41      473.66      497.99      9.49 o 
   5   3  41      251.99      277.45      7.26 o 
   6   3  41      335.97      322.09      8.76 o 
   1   4  41      625.36      605.38     15.26 o 
   2   4  41     1933.16     1954.95     23.31 o 
   3   4  41      147.80      147.12      6.42 o 
   4   4  41       60.48       59.85      4.07 o 
   5   4  41      280.53      306.90      7.15 o 
   6   4  41      382.97      364.89      8.90 o 
   1   5  41      157.02      144.64      8.49 o 
   2   5  41       45.63       45.18      4.82 o 
   3   5  41      112.23      112.89      5.86 o 
   4   5  41      173.39      180.64      6.35 o 
   5   5  41       60.33       69.47      4.12 o 
   1   6  41      796.37      770.24     19.00 o 
   2   6  41       19.30       23.55      3.73 o 
   3   6  41      504.51      489.29     11.68 o 
   4   6  41      124.01      129.20      6.37 o 
   5   6  41      130.90      143.65     12.23 o 
   1   7  41      359.06      373.18     12.35 o 
   2   7  41      133.21      132.81      6.82 o 
   3   7  41       10.93       17.36      3.54 o 
   4   7  41       17.68       15.50      2.98 o 
   1   8  41      525.19      536.43     14.12 o 
   2   8  41      543.33      539.40     13.05 o 
   0   0  42      164.89      191.89     25.07 o 
   2   0  42      871.22      951.47     24.81 o 
   4   0  42       26.09       18.76      5.92 o 
   6   0  42      178.97      157.64     14.56 o 
   0   1  42     2588.90     2417.89     41.43 o 
   1   1  42      185.89      176.54      8.59 o 
   2   1  42      793.17      742.83     14.27 o 
   3   1  42        1.40       -0.90      3.55 o 
   4   1  42      448.53      433.26     10.65 o 
   5   1  42        1.18       -0.90      3.24 o 
   6   1  42       80.19       70.28      4.65 o 
   0   2  42      375.10      321.26     18.12 o 
   1   2  42       90.11       88.90      6.55 o 
   2   2  42       83.32       57.17      5.55 o 
   3   2  42      294.54      297.86      8.48 o 
   4   2  42      491.78      539.72     10.43 o 
   5   2  42       15.34       15.61      3.68 o 
   6   2  42       93.19       73.00      4.39 o 
   0   3  42     1711.67     1527.45     36.89 o 
   1   3  42      349.28      296.02     12.66 o 
   2   3  42      466.70      456.51     12.00 o 
   3   3  42      172.47      158.09      6.83 o 
   4   3  42       46.08       47.50      4.15 o 
   5   3  42       31.92       37.09      3.72 o 
   6   3  42       57.24       52.48      4.23 o 
   0   4  42       77.16       75.87     10.32 o 
   1   4  42      596.07      571.66     15.05 o 
   2   4  42      635.16      672.80     13.85 o 
   3   4  42      123.60      109.29      5.96 o 
   4   4  42      366.90      381.14      7.69 o 
   5   4  42        3.76        3.56      2.91 o 
   6   4  42       15.31       14.21      4.35 o 
   0   5  42     1780.21     1839.02     66.46 o 
   1   5  42      229.15      206.13      9.38 o 
   2   5  42      279.95      268.04      9.16 o 
   3   5  42      297.40      296.18      8.32 o 
   4   5  42      272.59      269.07      7.92 o 
   5   5  42      108.80      121.60      5.32 o 
   0   6  42     1044.81     1136.79     28.98 o 
   1   6  42      589.03      599.01     14.27 o 
   2   6  42       62.01       75.26      4.98 o 
   3   6  42      243.69      241.97      7.53 o 
   4   6  42       12.87       15.73      3.50 o 
   0   7  42      469.11      536.02     26.30 o 
   1   7  42      298.68      302.67     10.47 o 
   2   7  42      235.22      264.71      9.00 o 
   3   7  42      170.79      181.79      6.66 o 
   0   8  42       13.70       15.97      7.74 o 
   1   8  42      123.93      113.62     11.32 o 
   2   8  42        0.18        6.19      6.21 o 
   2   0  43     9051.84     8654.90    134.14 o 
   4   0  43       86.52       70.55      7.35 o 
   6   0  43      503.08      556.75     13.77 o 
   1   1  43      626.34      598.19     13.90 o 
   2   1  43     1137.85     1096.97     16.76 o 
   3   1  43      412.15      414.14     10.29 o 
   4   1  43      159.77      155.64      7.04 o 
   5   1  43       71.93       75.54      5.15 o 
   6   1  43      225.31      246.99      6.94 o 
   1   2  43      254.33      232.29     17.07 o 
   2   2  43      324.44      333.64      9.95 o 
   3   2  43      663.14      654.82     12.35 o 
   4   2  43       11.17       14.15      3.49 o 
   5   2  43      100.36      109.89      5.70 o 
   6   2  43      716.41      804.39     15.87 o 
   1   3  43      275.21      227.47     11.81 o 
   2   3  43     3028.76     3122.33     54.18 o 
   3   3  43       36.59       37.35      4.37 o 
   4   3  43       90.79       95.61      5.09 o 
   5   3  43       20.48       22.16      3.13 o 
   6   3  43      633.10      695.72     13.66 o 
   1   4  43      535.77      572.79     14.99 o 
   2   4  43       12.99       13.16      4.14 o 
   3   4  43       43.49       30.28      4.09 o 
   4   4  43       15.99       23.18      3.20 o 
   5   4  43      615.28      616.14      9.70 o 
   1   5  43      107.94      103.79      7.70 o 
   2   5  43        5.93        7.44      3.55 o 
   3   5  43      610.20      678.47     11.39 o 
   4   5  43      608.58      644.47     12.29 o 
   5   5  43      335.60      360.40     10.69 o 
   1   6  43      131.83      140.34      7.61 o 
   2   6  43      553.57      582.10     10.29 o 
   3   6  43      123.51      124.83      7.59 o 
   4   6  43       65.89       56.72      4.25 o 
   1   7  43      313.29      331.98     14.99 o 
   2   7  43        3.72        2.57      3.03 o 
   3   7  43      218.85      237.84      8.27 o 
   0   0  44     2731.89     2699.68     47.95 o 
   2   0  44      184.39      172.30     22.08 o 
   4   0  44      534.21      567.38     16.90 o 
   6   0  44      948.56     1001.49     21.45 o 
   0   1  44      823.27      722.97     21.04 o 
   1   1  44      758.42      741.86     14.98 o 
   2   1  44      168.25      144.01      7.19 o 
   3   1  44      341.04      352.74     14.62 o 
   4   1  44      146.08      147.04      6.75 o 
   5   1  44       68.22       89.02      5.17 o 
   6   1  44       28.55       24.31      3.30 o 
   0   2  44     7843.57     7887.28     83.78 o 
   1   2  44      511.49      476.26     14.73 o 
   2   2  44      117.46      110.00      6.56 o 
   3   2  44       46.75       43.89      4.54 o 
   4   2  44     1342.63     1503.47     19.18 o 
   5   2  44      686.89      726.39     11.79 o 
   6   2  44       98.26      110.79      5.24 o 
   0   3  44      464.53      417.49     19.65 o 
   1   3  44       22.45       17.56      4.81 o 
   2   3  44      202.52      172.59      8.96 o 
   3   3  44       71.94       67.68      4.88 o 
   4   3  44      407.44      400.81      8.71 o 
   5   3  44       69.64       85.10      4.26 o 
   0   4  44     2700.72     2743.10     46.22 o 
   1   4  44      223.49      233.78      9.97 o 
   2   4  44      198.27      186.17      8.55 o 
   3   4  44       44.53       39.46      4.67 o 
   4   4  44      913.22     1035.24     13.40 o 
   5   4  44      493.57      520.51     10.14 o 
   0   5  44      275.94      297.25     17.45 o 
   1   5  44      122.80      117.38      9.12 o 
   2   5  44       16.24       17.08      3.80 o 
   3   5  44      374.09      394.58      9.49 o 
   4   5  44      210.97      199.95      7.86 o 
   0   6  44     1133.47     1149.95     25.36 o 
   1   6  44      572.95      649.29     13.61 o 
   2   6  44        9.97        7.36      3.32 o 
   3   6  44     1267.01     1265.44     15.60 o 
   4   6  44       38.16       45.54      4.75 o 
   0   7  44      160.79      146.37      9.07 o 
   1   7  44       38.25       34.43      4.75 o 
   2   7  44      194.74      208.99     16.40 o 
   2   0  45     1836.39     1869.53     40.77 o 
   4   0  45      683.95      727.57     18.31 o 
   6   0  45      355.63      404.96     10.89 o 
   1   1  45      181.86      168.75      8.16 o 
   2   1  45       40.31       39.66      5.45 o 
   3   1  45       28.37       25.47      4.40 o 
   4   1  45       38.60       39.89      4.50 o 
   5   1  45       62.33       69.87      4.79 o 
   6   1  45       90.47       84.54      4.27 o 
   1   2  45      281.51      284.85     11.61 o 
   2   2  45       53.49       53.23      5.13 o 
   3   2  45      339.11      333.93     10.15 o 
   4   2  45       53.95       54.91      4.53 o 
   5   2  45      285.16      314.62      7.69 o 
   1   3  45      246.16      261.34     10.68 o 
   2   3  45     1161.37     1228.08     19.59 o 
   3   3  45      356.77      340.41      8.46 o 
   4   3  45      272.40      264.09      7.19 o 
   5   3  45       66.89       76.89      3.95 o 
   1   4  45      462.45      483.36     13.84 o 
   2   4  45     1560.21     1657.70     35.88 o 
   3   4  45       24.94       26.03      4.09 o 
   4   4  45       21.30       23.77      3.38 o 
   5   4  45      523.68      550.30     11.20 o 
   1   5  45      514.06      548.68     13.55 o 
   2   5  45      276.87      294.40      9.61 o 
   3   5  45      426.19      450.62      9.59 o 
   4   5  45       59.31       66.30      5.36 o 
   1   6  45      373.39      426.99     10.72 o 
   2   6  45      925.02     1020.99     17.14 o 
   3   6  45      597.82      593.27     12.95 o 
   1   7  45      219.38      228.67     12.47 o 
   2   7  45       81.53       70.04      6.06 o 
   0   0  46      936.94      895.71     27.18 o 
   2   0  46      812.50      730.52     37.42 o 
   4   0  46      293.31      314.79     12.43 o 
   0   1  46     2777.06     3033.63     83.48 o 
   1   1  46      227.01      216.74      8.53 o 
   2   1  46      704.63      702.42     14.71 o 
   3   1  46       98.74      100.28      6.22 o 
   4   1  46     1718.39     1820.52     21.92 o 
   5   1  46       32.41       27.82      3.75 o 
   0   2  46       24.44        8.53      6.67 o 
   1   2  46      156.32      157.93      9.24 o 
   2   2  46      154.84      164.90      7.21 o 
   3   2  46      232.22      218.03      8.17 o 
   4   2  46       33.85       35.46      3.89 o 
   5   2  46       74.93       81.82      4.71 o 
   0   3  46      418.77      326.84     22.35 o 
   1   3  46      249.21      249.91     10.46 o 
   2   3  46       67.26       69.60      6.03 o 
   3   3  46      703.15      819.63     11.80 o 
   4   3  46     1017.86     1159.70     13.64 o 
   5   3  46       38.76       30.35      3.46 o 
   0   4  46       98.21       84.30      9.57 o 
   1   4  46      338.10      358.02     11.60 o 
   2   4  46      227.87      250.88      9.96 o 
   3   4  46       61.21       54.57      4.69 o 
   4   4  46       36.19       31.86      3.45 o 
   5   4  46       67.42       71.97     16.22 o 
   0   5  46     1140.73     1158.54     26.45 o 
   1   5  46      592.12      594.37     13.34 o 
   2   5  46      157.62      150.46      7.44 o 
   3   5  46     1179.57     1274.29     21.40 o 
   4   5  46      651.74      649.46     12.83 o 
   0   6  46       13.09       10.01      4.96 o 
   1   6  46       38.22       51.15      4.73 o 
   2   6  46      222.55      209.06      8.50 o 
   3   6  46       44.71       38.92      5.23 o 
   0   7  46      686.80      724.17     24.33 o 
   1   7  46      459.11      456.66     12.28 o 
   2   0  47      292.92      293.03     27.00 o 
   4   0  47      740.23      802.14     20.91 o 
   1   1  47      638.24      598.38     18.51 o 
   2   1  47     1103.92     1105.23     18.24 o 
   3   1  47       36.36       41.90      5.50 o 
   4   1  47       83.15       88.09      5.70 o 
   5   1  47       40.00       40.67      3.86 o 
   1   2  47      158.59      157.60     10.34 o 
   2   2  47      201.04      224.53      7.93 o 
   3   2  47        8.13        7.08      3.44 o 
   4   2  47       35.97       31.73      4.02 o 
   5   2  47        2.49        0.79      2.88 o 
   1   3  47       53.44       46.99      5.70 o 
   2   3  47     2157.02     2362.18     34.29 o 
   3   3  47      280.70      336.64      8.18 o 
   4   3  47       83.25       80.52      4.46 o 
   5   3  47      100.05       80.00      6.65 o 
   1   4  47      185.61      168.87      8.39 o 
   2   4  47      285.85      298.06     10.09 o 
   3   4  47       78.14       73.39      5.43 o 
   4   4  47       49.61       43.41      3.87 o 
   1   5  47      642.26      633.42     20.62 o 
   2   5  47      493.85      527.82     11.64 o 
   3   5  47      305.90      324.44      8.51 o 
   4   5  47        7.50        8.40      4.60 o 
   1   6  47      206.70      206.81     10.58 o 
   2   6  47      428.16      470.83     11.38 o 
   0   0  48      276.56      217.24     14.34 o 
   2   0  48      137.13      135.14     12.03 o 
   4   0  48      926.96     1008.05     22.31 o 
   0   1  48     1061.03     1033.92     35.83 o 
   1   1  48      186.65      169.92      7.36 o 
   2   1  48      319.20      309.82     11.93 o 
   3   1  48       11.51       12.81      4.23 o 
   4   1  48      123.49      118.95      6.58 o 
   5   1  48       41.39       37.64      3.78 o 
   0   2  48      317.32      312.48     15.55 o 
   1   2  48      212.61      211.63      9.61 o 
   2   2  48       29.85       31.07      4.15 o 
   3   2  48      370.86      371.48      9.65 o 
   4   2  48     1726.29     1909.83     24.22 o 
   5   2  48       26.77       22.07      3.57 o 
   0   3  48       12.01       11.76      6.14 o 
   1   3  48       45.89       53.19      5.87 o 
   2   3  48       21.28       29.86      4.74 o 
   3   3  48      150.01      163.39      6.52 o 
   4   3  48       27.76       32.85      3.43 o 
   0   4  48      871.79      953.77     24.27 o 
   1   4  48      286.63      327.98     10.43 o 
   2   4  48       70.87       68.87      5.54 o 
   3   4  48      234.27      254.08      8.33 o 
   4   4  48     1621.21     1798.76     71.09 o 
   0   5  48       38.19       37.50      6.46 o 
   1   5  48      166.83      166.08      8.69 o 
   2   5  48        9.39       11.54      3.31 o 
   3   5  48       56.19       60.83      4.37 o 
   0   6  48       61.83       49.99      6.00 o 
   1   6  48      538.11      530.99     10.13 o 
   2   6  48       14.06        7.82      3.75 o 
   2   0  49     1029.07     1083.32     67.06 o 
   4   0  49       12.11       14.32      5.27 o 
   1   1  49       26.57       19.27      4.01 o 
   2   1  49      395.48      453.79     15.11 o 
   3   1  49       38.78       45.07      5.22 o 
   4   1  49       62.25       65.44      5.10 o 
   5   1  49        9.39        5.47      2.99 o 
   1   2  49      129.44      135.77      7.90 o 
   2   2  49      347.68      373.00      9.25 o 
   3   2  49      313.45      306.99      8.39 o 
   4   2  49       68.91       63.30      5.00 o 
   1   3  49       83.44       82.97      6.27 o 
   2   3  49      871.62      911.93     18.68 o 
   3   3  49       69.91       73.12      4.99 o 
   4   3  49        8.86        4.79      2.99 o 
   1   4  49      157.54      173.37      7.76 o 
   2   4  49      231.68      235.60      8.55 o 
   3   4  49       85.11       84.85      5.17 o 
   1   5  49      213.71      203.51      8.40 o 
   2   5  49      306.20      313.91      9.53 o 
   3   5  49      192.43      191.31     11.16 o 
   1   6  49      361.20      363.00     16.60 o 
   0   0  50       56.72       54.63      8.44 o 
   2   0  50      523.50      557.68     19.07 o 
   4   0  50      256.26      270.19     11.46 o 
   0   1  50      161.20      203.71     12.90 o 
   1   1  50       13.63       12.32      3.57 o 
   2   1  50      130.53      124.69      6.60 o 
   3   1  50       33.96       26.94      4.45 o 
   4   1  50      493.61      579.69     11.44 o 
   0   2  50        4.53       11.15      5.84 o 
   1   2  50       21.24       15.38      4.42 o 
   2   2  50       43.02       33.84      3.96 o 
   3   2  50      142.41      140.30      6.22 o 
   4   2  50      164.01      154.80      7.13 o 
   0   3  50     1089.12     1159.97     26.26 o 
   1   3  50       19.27       19.13      4.07 o 
   2   3  50       82.92       89.04      6.00 o 
   3   3  50      138.74      131.83      8.59 o 
   4   3  50       70.59       75.36      6.70 o 
   0   4  50      136.53      168.18     10.55 o 
   1   4  50      133.78      134.87      6.69 o 
   2   4  50       33.64       29.13      3.89 o 
   3   4  50       29.74       28.81      3.59 o 
   0   5  50      202.42      239.55     10.80 o 
   1   5  50      268.56      293.56      8.16 o 
   2   5  50       19.83       23.22      3.25 o 
   2   0  51       41.72       29.77      6.60 o 
   4   0  51       35.73       30.35      5.53 o 
   1   1  51       33.62       41.15      4.31 o 
   2   1  51      393.42      475.29     10.43 o 
   3   1  51       45.94       41.65      4.77 o 
   4   1  51       25.57       25.56      3.66 o 
   1   2  51      129.35      129.54      7.20 o 
   2   2  51      765.60      860.25     18.30 o 
   3   2  51       81.63       86.91      4.87 o 
   4   2  51      111.43      123.89     10.19 o 
   1   3  51      164.23      155.71      7.21 o 
   2   3  51      287.08      290.10      8.69 o 
   3   3  51      132.52      130.92      6.55 o 
   1   4  51      231.65      230.34      7.74 o 
   2   4  51       36.65       39.35      4.01 o 
   1   5  51      162.04      161.36      6.67 o 
   0   0  52     3661.02     3949.01     44.74 o 
   2   0  52       79.48       74.85      8.09 o 
   4   0  52     1275.40     1317.87     32.53 o 
   0   1  52      444.71      475.90     23.07 o 
   1   1  52       22.11       28.76      4.65 o 
   2   1  52       71.47       72.54      5.54 o 
   3   1  52       66.71       75.25      5.26 o 
   4   1  52       15.78       20.59      4.61 o 
   0   2  52     1059.88     1168.88     61.03 o 
   1   2  52       35.27       37.64      4.50 o 
   2   2  52       73.89       70.02      6.03 o 
   3   2  52       67.84       71.05      5.62 o 
   0   3  52       11.32       23.94      5.56 o 
   1   3  52       19.63       15.49      3.54 o 
   2   3  52       15.52       16.02      3.40 o 
   3   3  52       82.76       76.59      6.50 o 
   0   4  52      792.33      902.23     28.60 o 
   1   4  52      110.95      111.84      5.56 o 
   2   4  52       17.87       20.02      3.13 o 
   0   5  52       89.72       80.58      6.30 o 
   2   0  53      132.68      111.95      8.76 o 
   1   1  53       41.78       46.61      5.32 o 
   2   1  53      174.51      157.61      6.90 o 
   3   1  53      128.57      136.65      6.91 o 
   1   2  53      241.07      257.75      8.17 o 
   2   2  53      170.30      184.89      7.66 o 
   3   2  53      130.36      123.05      8.42 o 
   1   3  53       82.99       69.42      4.83 o 
   2   3  53       23.13       23.56      3.80 o 
   1   4  53       31.88       30.62      3.43 o 
   0   0  54       83.49      118.18     13.00 o 
   2   0  54      249.06      236.67     14.42 o 
   0   1  54      327.82      287.33     11.88 o 
   1   1  54      112.28      111.12      6.84 o 
   2   1  54       18.60       21.69      3.63 o 
   3   1  54       73.76       66.11      6.15 o 
   0   2  54      110.42      138.84      8.91 o 
   1   2  54       81.28       77.97      4.99 o 
   2   2  54       16.14       15.65      4.66 o 
   0   3  54      728.48      713.40     16.51 o 
   1   3  54       58.00       61.77      4.30 o 
   2   0  55      216.07      195.96     11.63 o 
   1   1  55      149.88      151.78      8.63 o 
   2   1  55      708.39      686.44     22.53 o 
   1   2  55       21.43       21.88      3.65 o 
                                                 
